# Supplementary material for: A Proteomic Investigation to Discover Candidate Proteins Involved in Novel Mechanisms of 5-Fluorouracil Resistance in Colorectal Cancer
Source: Cells. 2024 Feb 14;13(4):342. doi: 10.3390/cells13040342 (PMC10886605; doi:10.3390/cells13040342)
Supplement: Supplementary file 1 [file cells-13-00342-s001.zip]

Archive with 1 entries (1 files):
- cells-2810299-supplementary.xlsx
