# Supplementary material for: A Proteomic Investigation to Discover Candidate Proteins Involved in Novel Mechanisms of 5-Fluorouracil Resistance in Colorectal Cancer
Source: Cells. 2024 Feb 14;13(4):342. doi: 10.3390/cells13040342 (PMC10886605; doi:10.3390/cells13040342)
Supplement: Supplementary file 1 [file cells-13-00342-s001.zip › cells-2810299-supplementary.xlsx]

## Sheet: Table S1
Supplementary Table S1
Novel mechanisms of 5-Fluorouracil Resistance in Colorectal Cancer: A Proteomic Investigation
Supplementary Table S1: R-LIMMA analysis data set for the DLD-1 cell lines
Protein - Accession Number	DLD-1 5-FU	DLD-1 P=65	DLD-1 P=9	Log2 Fold change	P.Value	.-Log10(p-value)
Q9NRW7	-4.83171	0.00748271	0.110912	-4.89091	0.000134772	3.8704
Q9Y2Y0	3.32328	-0.885602	-0.761231	4.1467	0.00024409	3.61245
P42694	-5.17051	-0.0319916	0.490344	-5.39969	0.000264847	3.577
Q9Y4E1	2.88013	-1.22817	-0.820886	3.90466	0.000570384	3.24383
O15379	3.11407	-0.422559	0.0171369	3.31678	0.00109188	2.96182
Q15388	-2.68055	0.310729	0.0528906	-2.86236	0.00110645	2.95607
A7KAX9	-2.56449	-0.034662	0.0361757	-2.56525	0.00119125	2.924
Q13232	2.63712	0.0210474	-0.247389	2.7503	0.00129779	2.8868
Q9BRU9	-0.58202	1.78059	1.8161	-2.38037	0.00150297	2.82305
Q9NP61	1.17561	-1.21145	-1.42984	2.49625	0.0016124	2.79253
Q9NTI5	-2.19999	0.0851778	-0.00107784	-2.24204	0.00189831	2.72163
P36952	0.799338	-3.73577	-2.84778	4.09111	0.00198536	2.70216
P11172	-2.57498	-0.30426	-0.0260932	-2.40981	0.00207021	2.68399
Q96GX5	-2.28643	-0.0953945	0.131713	-2.30459	0.00214532	2.66851
P28065	-0.380693	-2.65548	-2.4982	2.19615	0.00221977	2.65369
Q8WUD1	2.07839	-0.11363	-0.00864539	2.13953	0.00226114	2.64567
A6NCS6	-2.15731	0.0344858	0.333304	-2.34121	0.00239626	2.62047
Q9BW04	1.83495	-0.245076	-0.459162	2.18706	0.00248808	2.60414
Q96E11	-1.12998	0.895517	1.06376	-2.10962	0.00258232	2.58799
Q00169	1.82167	-0.225113	-0.451775	2.16012	0.00265928	2.57524
Q9NYL4	2.9485	0.940739	0.643727	2.15627	0.00313497	2.50377
O15235	-0.62862	1.73742	1.40626	-2.20046	0.00319369	2.49571
Q8N1B4	-3.90925	-0.942137	-0.10733	-3.38452	0.00322951	2.49086
Q96IY1	-1.45708	0.601717	0.966207	-2.24104	0.00328227	2.48383
O75886	1.90394	0.0509522	0.0456017	1.85567	0.00342552	2.46527
Q9HCH5	1.41732	-0.454385	-0.401098	1.84506	0.00354226	2.45072
Q9NZT2	-1.45223	-3.77096	-4.36457	2.61553	0.00380423	2.41973
P45973	-1.66926	0.136525	0.106915	-1.79098	0.00386682	2.41265
P48539	-4.12869	-2.34263	-2.13427	-1.89024	0.00398488	2.39958
Q9HA65	1.556	-0.320461	-0.193415	1.81294	0.00401406	2.39642
Q8N335	-3.31546	0.199803	-0.622069	-3.10433	0.00414313	2.38267
Q96KC8	1.38565	-0.66683	-0.399676	1.91891	0.00428947	2.3676
Q8IZH2	2.23613	-0.406041	-1.24228	3.06029	0.00451346	2.34549
P29372	-1.16522	1.70217	1.07198	-2.55229	0.00458393	2.33876
O94916	2.50586	0.598274	0.172437	2.1205	0.00465823	2.33178
P80404	0.928756	-0.878389	-0.714515	1.72521	0.00497214	2.30346
Q9UKA9	-1.14554	0.59655	0.919691	-1.90366	0.00503282	2.29819
Q7Z406	0.481804	-1.19942	-1.09692	1.62997	0.00552206	2.2579
Q14116	0.853811	-0.785504	-0.725162	1.60914	0.00556182	2.25478
P26006	1.1575	-0.672018	-0.43129	1.70915	0.00590142	2.22904
Q13310	-1.51146	0.385545	0.102908	-1.75569	0.00593369	2.22668
Q92839	-1.51146	0.0255408	0.148335	-1.5984	0.00601678	2.22064
Q9NUV7	-1.6341	0.0274623	-0.106169	-1.59474	0.0061439	2.21156
Q14160	-1.9542	-0.406906	-0.121325	-1.69008	0.00675383	2.17045
P57764	1.50045	-0.0121194	0.0213895	1.49582	0.00694861	2.1581
Q5HYI8	1.15697	-0.405177	-0.300804	1.50996	0.00707887	2.15004
Q9BX66	-2.3184	0.214496	1.22039	-3.03584	0.00715214	2.14556
P10253	0.877412	-1.14791	-0.741282	1.82201	0.00721527	2.14175
P68371	-1.97026	-0.536216	-0.286278	-1.55902	0.00807989	2.09259
Q9UEW8	2.13394	0.687257	0.398512	1.59105	0.00825099	2.08349
P54278	1.74255	0.36543	0.271271	1.4242	0.00844583	2.07336
Q01581	-1.32281	0.13296	0.0466452	-1.41261	0.00860761	2.06512
P52306	-1.74622	-0.359265	-0.353517	-1.38983	0.00873501	2.05874
P19367	-0.0297596	-1.38459	-1.56039	1.44273	0.00899731	2.04589
P29218	0.751152	-0.635076	-0.617102	1.37724	0.00900347	2.04559
Q14331	3.5202	1.03066	-0.0786012	3.04417	0.00903745	2.04395
P42330	1.11978	-2.95599	-1.65902	3.42728	0.00931685	2.03073
P98088	3.887	-1.44015	0.308288	4.45293	0.00931906	2.03063
Q9BU61	-1.15207	0.211682	0.467149	-1.49148	0.00940642	2.02658
P05067	1.38791	0.00293264	-0.291543	1.53221	0.00942061	2.02592
Q8IUF8	-1.06322	0.386044	0.257817	-1.38515	0.00956553	2.01929
Q9BT30	-0.594419	0.78628	0.731352	-1.35323	0.00964598	2.01565
Q9UBP0	2.17795	0.838288	0.587474	1.46507	0.00985431	2.00637
P49748	0.934007	-0.37949	-0.445893	1.3467	0.00986167	2.00605
Q9P0V9	1.43268	0.0672328	0.123824	1.33715	0.0100251	1.99891
Q5VV42	-0.461126	1.08978	0.860987	-1.43651	0.0100272	1.99882
Q15386	1.17221	-0.197172	-0.525853	1.53373	0.0101869	1.99196
Q8IV36	0.68527	-0.860511	-0.625389	1.42822	0.0103394	1.9855
Q9H7E9	0.0354946	1.35629	1.34438	-1.31484	0.01041	1.98255
Q9NZI7	-1.13515	0.323819	0.150278	-1.3722	0.010498	1.97889
Q9BUR4	-0.511463	0.777173	0.987012	-1.39356	0.0106405	1.97304
Q9UKK3	0.896841	-0.404314	-0.399676	1.29884	0.0108106	1.96615
P56182	-0.517353	0.796081	0.759628	-1.29521	0.0109763	1.95954
P16070	0.967833	-0.830039	-1.59252	2.17911	0.0109839	1.95924
Q12797	1.08743	-0.484188	-0.208275	1.43366	0.0111307	1.95348
P68431	-0.914791	0.576129	0.345227	-1.37547	0.0115342	1.93801
P09758	1.41091	-1.44903	-0.546162	2.4085	0.0115374	1.93789
Q92597	-0.49062	-1.73143	-1.83235	1.29127	0.0115684	1.93673
Q9BQG0	-1.15469	0.285795	0.0887932	-1.34198	0.0116996	1.93183
Q8TEQ6	-0.811928	0.539793	0.404223	-1.28394	0.0122392	1.91225
O14773	0.775446	-0.878389	-0.513496	1.47139	0.0126842	1.89674
Q7L7X3	1.51804	0.183237	-0.242282	1.54757	0.0126953	1.89636
Q14764	0.0840976	-1.99187	-1.39542	1.77774	0.0131792	1.88011
Q9NRG1	0.89177	-0.322091	-0.330303	1.21797	0.0132045	1.87928
Q9Y289	-1.64511	-0.224351	0.320419	-1.69314	0.013292	1.87641
Q6DKI1	-1.17583	0.00488443	0.149307	-1.25292	0.0133529	1.87442
Q6PKG0	-1.10063	0.0796325	0.255111	-1.268	0.0134604	1.87094
P09601	-0.999411	0.941759	0.402593	-1.67159	0.0136166	1.86593
Q9BV38	-1.49809	-0.301845	-0.0437545	-1.32529	0.0136714	1.86419
Q9H5V8	-1.59264	-0.407771	-0.181147	-1.29818	0.0136836	1.8638
P04908	-0.815034	0.356796	0.4609	-1.22388	0.0136998	1.86329
O00488	-0.120986	1.05974	1.07914	-1.19042	0.0141892	1.84804
Q9H0L4	-0.995882	1.05692	0.450688	-1.74969	0.0142161	1.84722
Q9BZX2	-0.556671	1.1944	0.742987	-1.52536	0.014221	1.84707
Q9Y5J9	-0.542015	0.655719	0.636121	-1.18794	0.0142813	1.84523
P17535	2.14543	0.902862	0.523702	1.43215	0.0142923	1.8449
Q6UWE0	-0.0297596	1.12401	1.29649	-1.24001	0.0143502	1.84314
P09104	0.891135	-0.305872	-0.281032	1.18459	0.0144218	1.84098
Q9H501	-0.646952	0.686041	0.494938	-1.23744	0.0148779	1.82746
P05165	1.69148	0.000978209	-0.843908	2.11295	0.0149518	1.82531
P10909	0.555002	-0.582355	-0.777762	1.23506	0.0150741	1.82177
P30043	0.624284	-0.528668	-0.558804	1.16802	0.0150785	1.82164
Q13263	-1.0731	0.0465374	0.206451	-1.1996	0.0155874	1.80723
O00425	1.24311	0.0465374	0.121845	1.15892	0.0157986	1.80138
Q9NXF1	-1.42667	-0.234293	0.141514	-1.38028	0.0158636	1.7996
P22830	1.59084	0.474153	0.274838	1.21635	0.0158979	1.79866
Q92925	-1.25939	-0.060961	-0.152123	-1.15284	0.0162545	1.78903
Q9NWV8	0.884768	-0.924695	-0.399676	1.54695	0.0166047	1.77977
Q6PK04	-0.282846	1.24976	0.880432	-1.34794	0.016775	1.77534
Q99626	-0.75614	0.345545	0.364604	-1.11121	0.0174983	1.757
Q9BTD8	-0.290751	0.865038	1.26277	-1.35465	0.0177441	1.75095
Q6KB66	0.54009	-0.89649	-0.573159	1.27491	0.0177734	1.75023
P08727	0.0863188	-1.31477	-1.0119	1.24965	0.0180169	1.74432
O95049	0.849567	-0.212964	-0.294183	1.10314	0.0184216	1.73467
Q9Y3D8	-1.02316	0.256059	0.0330199	-1.1677	0.0187577	1.72682
O00203	-1.25939	-0.0787638	-0.212015	-1.114	0.0188268	1.72522
O15460	-1.20541	-0.151532	-0.0695276	-1.09488	0.0188534	1.72461
Q9UL18	-1.20269	0.0540974	-0.154519	-1.15248	0.0190134	1.72094
Q9BQC3	-0.889471	0.159486	0.389493	-1.16396	0.0191849	1.71704
Q9NVM9	-0.737358	0.627705	0.330736	-1.21658	0.0192737	1.71504
P06396	0.777853	-1.82772	-0.863378	2.1234	0.0196509	1.70662
Q8IZL8	-1.24675	-0.202417	0.0570393	-1.17406	0.0198003	1.70333
Q9Y2R5	-0.834861	0.2938	0.729404	-1.34646	0.0199066	1.701
Q96CM8	-0.133856	-2.72279	-1.75758	2.10633	0.0201703	1.69529
Q9H3R2	-3.21358	-2.14791	-1.80574	-1.23676	0.0203457	1.69153
Q9UHK6	-2.52666	-0.727105	0.396058	-2.36113	0.0203611	1.6912
Q5J8M3	-1.75813	-0.0220213	-0.563573	-1.46533	0.0204252	1.68983
Q9H4H8	-0.498089	0.553638	0.559235	-1.05453	0.0204408	1.6895
Q6NUS6	-1.13127	0.228484	-0.0820186	-1.20451	0.020463	1.68903
Q9Y450	-0.954196	0.101079	0.089806	-1.04964	0.0207346	1.68331
P60602	1.33821	0.298581	-0.00539729	1.19162	0.020823	1.68146
P22570	-1.96106	-0.906238	-0.549312	-1.23329	0.0212478	1.67269
Q9BYG3	-0.447405	0.602147	0.584603	-1.04078	0.0212811	1.67201
Q86VP1	-0.547171	0.680353	1.29386	-1.53428	0.0215486	1.66658
Q9NYJ1	-0.957624	0.0783973	0.0704406	-1.03204	0.0217942	1.66166
Q9P1Y6	-0.414056	0.85064	0.592485	-1.13562	0.0218027	1.66149
Q9H444	0.720018	-0.351754	-0.284965	1.03838	0.0218461	1.66063
O95865	1.18445	-0.644223	-0.0304883	1.5218	0.0220886	1.65583
O95602	-0.464374	0.601717	0.536387	-1.03343	0.0221372	1.65488
Q9NNW5	0.028003	1.18036	1.01447	-1.06941	0.0221951	1.65374
Q8IUX4	0.550183	-0.507183	-0.911207	1.25938	0.022409	1.64958
Q5U5X0	-0.940564	0.0344858	0.166689	-1.04115	0.0229889	1.63848
Q9Y3C0	1.06761	0.0998618	-0.103852	1.0696	0.023528	1.62841
Q9P2M7	-1.22869	-0.121415	-0.264112	-1.03593	0.0236291	1.62655
Q96HR8	-0.59709	0.462364	0.372948	-1.01475	0.0237604	1.62415
O00468	1.90787	0.457622	-0.454725	1.90642	0.0239601	1.62051
Q9UKG1	0.197864	-1.01673	-0.768555	1.09051	0.0240891	1.61818
Q7Z4V5	-0.502255	0.45334	0.656087	-1.05697	0.0243227	1.61399
Q9H2C0	-0.0987364	-1.11504	-1.51042	1.214	0.0244323	1.61203
P41567	-0.648798	0.407352	0.306547	-1.00575	0.0246277	1.60858
Q9BRX2	-0.831712	0.117408	0.29254	-1.03669	0.0246461	1.60825
Q9P0M6	-1.37228	0.201506	-0.298152	-1.32396	0.0246887	1.6075
O95479	1.186	-2.15081	-0.757584	2.6402	0.0248436	1.60479
Q96B36	-0.589979	0.420572	0.377931	-0.98923	0.0248861	1.60404
Q9UHI6	-0.634096	0.368466	0.335867	-0.986262	0.0250181	1.60175
O95425	1.46867	-0.471469	0.237855	1.58547	0.0250562	1.60108
P23025	0.141835	1.36391	1.09486	-1.08755	0.0253035	1.59682
Q9Y2T2	-1.18116	-0.0286605	-0.242282	-1.04569	0.0255625	1.5924
Q99536	0.399341	-0.538109	-0.664133	1.00046	0.0256522	1.59088
Q9Y2H0	0.0785295	-0.954726	-0.861419	0.986602	0.0258768	1.58709
Q8TB36	0.147696	-1.00752	-0.787027	1.04497	0.0259221	1.58633
O94855	0.932465	-0.0521413	-0.437114	1.17709	0.0260641	1.58396
Q9BZ23	-1.27784	0.209991	1.21808	-1.99187	0.0261852	1.58194
Q8NI36	-0.687173	0.327463	0.253305	-0.977556	0.0261973	1.58174
P08195	-1.47662	-0.399143	0.146389	-1.35024	0.0262507	1.58086
Q9UPQ9	0.333545	1.25961	1.403	-0.997758	0.0263869	1.57861
Q9Y3C1	-0.364676	0.614983	0.59034	-0.967337	0.0264129	1.57818
O76015	0.0857639	-1.07601	-0.841976	1.04476	0.0265763	1.57551
Q9H9P8	0.942309	-0.270032	-0.998923	1.57679	0.0267413	1.57282
P55039	-0.501421	0.417645	0.598902	-1.00969	0.0268558	1.57096
Q5K4L6	2.74238	0.913638	1.58353	1.49379	0.0269576	1.56932
Q8N4Q1	-0.582902	0.335757	0.479566	-0.990564	0.0269596	1.56929
P04062	0.0840976	-1.18155	-0.85751	1.10363	0.027263	1.56443
Q8TB52	-0.610519	0.379038	0.321281	-0.960679	0.0272837	1.5641
Q5JSZ5	-0.70723	0.274514	0.221315	-0.955144	0.027679	1.55785
O95347	-0.783257	0.145989	0.196143	-0.954323	0.0277082	1.55739
Q9H583	-0.610519	0.313357	0.367112	-0.950753	0.0280566	1.55197
Q12768	0.629624	-0.282673	-0.370132	0.956027	0.0282098	1.5496
Q8N8N7	0.296132	-0.75987	-0.605581	0.978858	0.0282753	1.54859
O96005	-1.41249	-0.382039	-0.508889	-0.967023	0.0283289	1.54777
P57737	1.09379	-0.0453934	0.189544	1.02172	0.0283903	1.54683
Q9Y305	0.586336	-0.441039	-0.316819	0.965265	0.0283959	1.54674
P05423	-0.325024	0.756855	1.36083	-1.38387	0.0284132	1.54648
Q9NZM1	0.480537	-0.427815	-0.515035	0.951962	0.0285522	1.54436
O60936	1.11543	0.218987	0.027745	0.992066	0.0286909	1.54226
P29350	-1.11715	-0.188225	-0.168983	-0.938543	0.028788	1.54079
Q8WXG6	0.7013	-0.192692	-0.395418	0.995355	0.0289455	1.53842
P30042	1.04523	-0.029992	-0.640426	1.38044	0.029091	1.53624
Q8WWI1	0.889228	-0.078075	-0.519662	1.1881	0.0291504	1.53536
Q53EL6	0.885406	-0.00949037	-0.24611	1.01321	0.0291697	1.53507
Q14151	-0.197281	0.889543	0.693211	-0.988658	0.0292089	1.53449
Q9BRJ6	-0.559272	0.342461	0.425237	-0.943121	0.0292287	1.53419
P06865	0.7536	-0.16683	-0.193415	0.933722	0.0292611	1.53371
Q8TD30	-1.31253	0.000326143	0.902502	-1.76395	0.0293122	1.53295
O43567	1.27219	0.0490618	0.362091	1.06661	0.0293553	1.53231
Q96DZ1	0.501495	-0.424309	-0.785169	1.10623	0.0294455	1.53098
Q8WUH1	1.03722	0.0746854	-0.375713	1.18773	0.0298214	1.52547
Q9HC36	-0.615023	0.518547	1.22593	-1.48726	0.0299905	1.52302
Q8TAT6	0.775446	-0.123546	-0.178706	0.926572	0.0302282	1.51959
P55854	0.945983	-1.97895	-0.703946	2.28743	0.030244	1.51936
Q9GZM5	2.99165	1.97599	1.418	1.29466	0.0305844	1.5145
P57678	-0.550618	0.324861	0.468707	-0.947402	0.0306401	1.51371
P29401	-1.00649	-0.129956	0	-0.941517	0.0306872	1.51304
Q6UN15	-0.759128	0.140081	0.180065	-0.919201	0.0307247	1.51251
Q14680	0.795949	-1.36262	-0.474051	1.71428	0.0308277	1.51106
P05362	0.11271	-1.0596	-0.77223	1.02863	0.0308392	1.5109
Q9NZW5	-0.62862	0.66068	1.57812	-1.74802	0.0311426	1.50665
Q27J81	0.943841	-0.638119	-0.0695276	1.29766	0.0312107	1.5057
Q86VN1	0.935548	0.0672328	-0.144957	0.97441	0.0312431	1.50525
P55011	-0.339859	0.530339	0.650607	-0.930332	0.0314194	1.5028
O43505	-0.985347	0.843387	2.32966	-2.57187	0.0314912	1.50181
Q15392	-1.52836	-0.442811	-0.664133	-0.974884	0.0316879	1.49911
Q9UHA3	-0.211535	1.18697	0.727453	-1.16874	0.0319352	1.49573
Q12849	-0.431429	0.75144	0.443575	-1.02894	0.0321628	1.49265
Q9Y2T3	1.15062	-0.0427031	-0.873213	1.60858	0.0322887	1.49095
P50151	-0.829617	0.324861	0.037226	-1.01066	0.0324383	1.48894
Q96BW9	-1.20949	0.461891	-0.172621	-1.35412	0.0326535	1.48607
Q9NUQ9	0.71069	-0.350921	-0.141388	0.956844	0.0327515	1.48477
Q9Y4B6	-0.552345	0.355267	0.771669	-1.11581	0.0327714	1.48451
P07355	0.299965	-0.651378	-0.557218	0.904263	0.0332363	1.47839
Q9H4L4	-0.967958	-0.107292	0.19426	-1.01144	0.033313	1.47739
P17655	0.206569	-0.643204	-0.77223	0.914286	0.0333148	1.47736
P42025	1.13809	-0.227403	-1.28628	1.89493	0.0336624	1.47286
P60903	0.411351	-0.640151	-0.43129	0.947071	0.0336764	1.47267
Q13011	0.308077	-0.545707	-0.633723	0.897792	0.0337508	1.47172
Q8IZ21	-0.737358	0.107754	0.355369	-0.96892	0.0337949	1.47115
Q9H9A5	1.16776	0.133554	-0.521207	1.36159	0.0338121	1.47093
Q9Y399	-0.586436	0.389534	0.965103	-1.26375	0.0342317	1.46557
P51808	0.926898	0.0268221	0.060143	0.883416	0.0343023	1.46468
Q05655	1.10205	0.187826	-0.281032	1.14865	0.0343191	1.46446
P30047	0.887955	0.0408413	-0.248668	0.991869	0.0343317	1.4643
Q12802	1.64025	0.802828	0.558504	0.959581	0.0345178	1.46196
P54709	-0.992362	-0.0815223	-0.136642	-0.88328	0.0346109	1.46079
Q9Y605	0.850874	1.94057	1.6882	-0.963513	0.0346349	1.46049
Q9NVD7	0.843014	0.010724	-0.207031	0.941167	0.0347834	1.45863
Q96RE7	-0.710119	0.167059	0.167649	-0.877472	0.0347863	1.45859
Q9UMZ2	0.998232	0.169961	-0.0151636	0.920833	0.0351148	1.45451
O15270	0.662748	-0.238135	-0.190953	0.877292	0.035151	1.45406
Q96AJ9	-2.18384	3.35667	0.704495	-4.21442	0.0352937	1.4523
P67809	-0.223866	0.716136	0.610239	-0.887054	0.0354364	1.45055
Q9H9Y6	-0.748202	0.0925385	0.163807	-0.876375	0.0356977	1.44736
Q14147	-0.776178	0.0446412	0.226849	-0.911923	0.0359279	1.44457
O60488	-1.20541	-0.234293	-0.384125	-0.8962	0.0361014	1.44248
Q8WVM7	-0.497257	0.323819	0.473371	-0.895852	0.036128	1.44216
Q70J99	0.796288	-0.316394	-0.0315891	0.970279	0.0361671	1.44169
Q9Y5L4	-0.896033	-0.063004	0.0203275	-0.874695	0.0361812	1.44152
Q7Z7H5	1.08771	-0.908686	-0.0571439	1.57062	0.0362486	1.44071
Q7Z478	-0.548893	0.307043	0.321281	-0.863055	0.0364673	1.4381
Q07960	0.302833	-0.580403	-0.539883	0.862976	0.0367084	1.43523
Q9UJX6	-0.361645	0.488173	0.871037	-1.04125	0.0367595	1.43463
O75935	1.03865	0.117408	0.218539	0.870679	0.0371683	1.42983
Q9UKK6	-0.528356	0.33006	0.747486	-1.06713	0.0372253	1.42916
Q6P179	0.264604	-0.75106	-0.539883	0.910076	0.0377846	1.42269
Q9UKD2	-0.679604	0.25223	0.130729	-0.871084	0.0378397	1.42205
P54802	1.45068	-0.0801424	0.511661	1.23492	0.0380097	1.42011
O00443	1.25427	0.418621	0.0309123	1.0295	0.0383608	1.41611
Q9UK59	-0.644188	0.158317	0.42122	-0.933956	0.0385296	1.4142
Q14978	-0.740308	0.192971	0.0580746	-0.865831	0.0390325	1.40857
Q9Y606	-0.392244	0.51718	0.411532	-0.8566	0.0390388	1.4085
O15381	-0.401552	0.64533	0.394419	-0.921426	0.0391114	1.4077
P55268	0.719303	-0.11363	-0.127197	0.839716	0.0393419	1.40514
Q6UWP7	-0.864587	-0.0732626	0.182915	-0.919413	0.039731	1.40087
O43159	-0.820225	0.411282	0.00645021	-1.02909	0.0399549	1.39843
Q9Y2Q3	0.208099	-0.64933	-0.605581	0.835555	0.0401846	1.39594
O75116	0.560206	-0.4375	-0.223291	0.890601	0.0403066	1.39462
Q99836	-1.42509	0.653233	-0.279723	-1.61184	0.0404282	1.39332
Q9UJ70	0.528293	-1.64729	-0.65902	1.68145	0.040499	1.39256
P43007	-2.58909	-1.27476	-0.127197	-1.88811	0.0406052	1.39142
P04792	0.781285	-0.940885	-0.210767	1.35711	0.0409453	1.3878
P40306	0.562601	-1.37272	-3.24739	2.87265	0.0413649	1.38337
Q9BW27	0.727865	-0.207681	-0.0482039	0.855807	0.0415065	1.38188
Q12765	0.414006	-1.03132	-0.469568	1.16445	0.0415096	1.38185
P00167	0.856741	-0.0373374	0.0776055	0.836607	0.0420116	1.37663
O96008	-0.821266	-0.0447203	0.0796461	-0.838728	0.0421135	1.37558
Q71U36	0.367275	1.68908	1.20271	-1.07862	0.0426185	1.3704
Q4VC31	-0.821266	0.00423412	-0.0173429	-0.814711	0.0427899	1.36866
Q5SSJ5	0.582407	-0.236597	-0.220777	0.811094	0.0432705	1.36381
Q92552	-0.460316	0.45191	0.303931	-0.838236	0.0433009	1.3635
Q2NL82	-0.403888	0.393513	0.420415	-0.810852	0.0433939	1.36257
P07384	0.120318	-0.686643	-0.691712	0.809495	0.043461	1.3619
Q8TED0	-0.623166	0.155391	0.50712	-0.954422	0.0435506	1.36101
P00390	0.508138	-0.373562	-0.260236	0.825037	0.0435677	1.36084
Q10713	-1.00886	-0.250498	-0.0140752	-0.876577	0.0436909	1.35961
Q9UJ83	0.719661	-0.0842861	-0.0911713	0.807389	0.0437733	1.35879
Q13153	0.550987	-0.651378	-0.239735	0.996544	0.0443081	1.35352
P61513	-0.693828	0.116205	0.103911	-0.803885	0.0443119	1.35348
Q6PJG6	-0.696689	0.06661	0.382898	-0.921443	0.0444384	1.35224
Q96G46	-0.589092	0.272895	0.177209	-0.814144	0.044479	1.35184
Q9BRG1	0.347039	-0.55718	-1.21201	1.23164	0.0446044	1.35062
Q99595	0.326516	1.49421	1.10641	-0.973795	0.0446726	1.34996
Q9Y4W2	-0.812962	0.0319357	0.578844	-1.11835	0.0446922	1.34977
Q86X76	0.580833	-0.958525	-0.315478	1.21783	0.044711	1.34959
P82930	-0.797521	0.169961	-0.0482039	-0.8584	0.044847	1.34827
O95372	0.71105	-0.0514651	-0.152123	0.812844	0.0448534	1.3482
Q9UBV2	0.37229	-0.549522	-0.378512	0.836307	0.0448627	1.34811
Q92572	-1.51314	0.36391	-0.489095	-1.45055	0.0452344	1.34453
Q5JTJ3	-0.204051	0.579625	0.59534	-0.791534	0.0462208	1.33516
Q9Y303	1.09103	0.353226	0.144441	0.842194	0.0465091	1.33246
Q9GZL7	-0.686224	0.06474	0.161882	-0.799535	0.046757	1.33015
Q5VT66	3.50736	0.264773	1.90509	2.42243	0.0472799	1.32532
O00754	1.23037	0.0344858	0.460117	0.983064	0.0474632	1.32364
Q9UH62	0.920688	0.15246	0.123824	0.782546	0.0477739	1.32081
P35914	0.267054	-0.524908	-0.504297	0.781657	0.0478393	1.32022
Q9HBM6	-0.329459	0.420084	0.491877	-0.785439	0.0481736	1.31719
O94776	-0.494765	0.246742	0.345227	-0.79075	0.0482126	1.31684
Q9H6F5	0.0486543	0.908086	0.783611	-0.797194	0.0483053	1.31601
P29323	0.498162	1.31598	1.87457	-1.09711	0.0483866	1.31528
Q6XQN6	0.65566	-0.544755	-0.109653	0.982865	0.0485335	1.31396
Q8IWS0	0.769583	0.0236168	-0.0493183	0.782434	0.0487022	1.31245
Q92817	0.469518	-1.62498	-0.617102	1.59056	0.0490025	1.30978
O43402	-1.09811	-0.322907	0.153188	-1.01325	0.0492183	1.30787
P10301	0.736376	-0.25828	-1.13664	1.43384	0.0493101	1.30706
Q6UB35	-0.452233	0.287934	0.362929	-0.777665	0.0495638	1.30484
Q5JRX3	0.879975	0.156562	-0.141388	0.872387	0.0495971	1.30454
Q15061	-0.696689	0.0204044	0.25059	-0.832186	0.0497039	1.30361
Q15800	-1.37686	-0.62901	-0.217015	-0.95385	0.0498665	1.30219
P05787	0.201455	-0.533381	-0.8991	0.917695	0.0498791	1.30208
Q9H269	1.00235	0.28633	0.0424665	0.837956	0.0499442	1.30152
Q9UPW6	-0.847526	-0.0766984	0.405037	-1.01169	0.0500744	1.30038
P60033	-0.781231	0.450478	-0.0162528	-0.998344	0.0500896	1.30025
Q04637	-0.579377	0.144809	0.265905	-0.784734	0.0502046	1.29926
Q96SQ9	0.0181473	-0.772073	-0.726944	0.767656	0.0505374	1.29639
Q8IWA0	-0.488966	0.226812	0.513927	-0.859335	0.0505492	1.29629
Q16740	-0.429841	0.676277	0.30131	-0.918634	0.0507521	1.29455
Q9BW83	0.240374	-0.473279	-0.763059	0.858542	0.0509323	1.29301
Q9UGP8	-0.687173	0.0578626	0.0968755	-0.764542	0.0509745	1.29265
Q13907	-1.12869	-0.405177	-0.0549037	-0.898654	0.0510151	1.2923
Q13555	0.626193	-0.604998	-0.133093	0.995239	0.0511144	1.29146
P49757	1.56778	0.298581	-1.00108	1.91902	0.0512534	1.29028
P55212	0.154063	-0.655482	-0.573159	0.768384	0.051409	1.28896
O95470	0.479693	-0.660629	-0.255083	0.937549	0.0514453	1.28865
P54886	-0.398442	0.320166	0.425237	-0.771144	0.0518161	1.28554
Q9BXR0	-0.938305	-0.221306	0.129745	-0.892525	0.0520303	1.28374
O00483	0.0874282	-0.787755	-0.617102	0.789857	0.0522254	1.28212
Q9UNQ2	-0.451427	0.553193	0.255111	-0.85558	0.0522297	1.28208
P26373	-0.671137	0.0522111	0.440402	-0.917444	0.0524188	1.28051
Q9UBU9	0.79085	-0.193437	0.0877797	0.843679	0.0524739	1.28006
Q709C8	0.343329	-0.508111	-0.363186	0.778978	0.0524931	1.2799
O14950	0.0492238	-0.855781	-0.650538	0.802383	0.0526106	1.27893
P51570	1.29997	0.552749	0.541578	0.752802	0.0527887	1.27746
P83111	-4.19189	-0.0794529	-2.26282	-3.02075	0.0528335	1.27709
Q13428	-0.722702	0.164733	-0.0239006	-0.793118	0.0529406	1.27621
Q9H993	0.719303	-0.218267	0.0224507	0.817211	0.0530749	1.27511
Q92747	-1.14163	-0.442811	-0.14973	-0.845362	0.0533875	1.27256
P31150	0.526658	-0.168295	-0.445893	0.833752	0.0537661	1.26949
Q13029	2.2218	0.965672	-0.36596	1.92195	0.0538851	1.26853
P23921	-0.685277	0.149522	0.0150059	-0.767541	0.0539524	1.26799
P17612	-1.2218	-0.484188	-0.00756188	-0.975929	0.0544056	1.26436
Q0JRZ9	0.717154	-0.173436	0.027745	0.79	0.0544688	1.26385
Q14534	0.0924097	-0.644223	-1.1225	0.97577	0.0546351	1.26253
Q9BPW8	0.36499	-0.43045	-0.342546	0.751488	0.0547113	1.26192
P82650	-0.678661	0.266401	0.00859389	-0.816159	0.054851	1.26082
Q14004	0.151944	0.979634	0.847278	-0.761512	0.0549516	1.26002
Q9BXS9	-1.74622	-0.968702	-0.379913	-1.07192	0.0552251	1.25786
P50452	-0.300149	-1.79114	-1.11781	1.15433	0.055318	1.25713
P53999	-0.831712	-0.145747	0.0309123	-0.774295	0.0554564	1.25605
P04632	0.441595	-0.290631	-0.302132	0.737977	0.05561	1.25485
Q9H845	-0.877516	-0.185997	0.153188	-0.861111	0.0557555	1.25371
Q9NRW3	0.161983	-0.522095	-0.695197	0.770629	0.0558836	1.25272
Q13542	-0.694781	0.403411	0.00752245	-0.900248	0.0560137	1.25171
Q9UG63	-0.474979	0.675869	0.238769	-0.932297	0.0560309	1.25157
Q92979	-1.27356	-0.59511	-0.338453	-0.806777	0.056413	1.24862
Q8N3C0	-0.581138	0.104723	0.242416	-0.754708	0.0565673	1.24743
Q13630	0.688564	-0.529609	-0.0382121	0.972474	0.0568019	1.24564
Q9Y5K6	0.319924	-0.362617	-0.511959	0.757212	0.0568122	1.24556
Q969S3	-0.629532	0.0471689	0.242416	-0.774324	0.0568927	1.24494
Q9Y5X1	0.0452329	-0.660629	-0.718055	0.734575	0.057016	1.244
P07237	0.346113	-0.428693	-0.350767	0.735843	0.057403	1.24107
P83731	-0.634096	0.0452735	0.191432	-0.752449	0.0575401	1.24003
Q9UNF1	0.508552	-0.187482	-0.597407	0.900996	0.0576357	1.23931
Q15102	-1.03277	-0.360103	-0.164145	-0.770646	0.0576572	1.23915
Q99829	0.559406	-0.279502	-0.116645	0.75748	0.0576803	1.23897
P61254	-0.580257	0.0907018	0.316963	-0.78409	0.0577276	1.23862
Q08209	0.0840976	-0.613956	-0.683037	0.732594	0.0577601	1.23837
Q9HD26	1.1138	0.0753047	0.431642	0.860326	0.0579045	1.23729
Q969X6	-0.382996	0.309151	0.3936	-0.734371	0.0579469	1.23697
Q9NV06	0.130578	0.873609	0.839472	-0.725962	0.0582738	1.23453
Q9UN86	-0.6268	0.283117	0.0403726	-0.788545	0.0584433	1.23327
Q9UJX3	-4.91813	-2.69718	0.0445574	-3.59181	0.0591005	1.22841
Q86XL3	0.365904	-0.30991	-0.669264	0.855491	0.0591224	1.22825
P50914	-0.449013	0.210555	0.469485	-0.789033	0.0599842	1.22196
O15511	-0.00590302	-0.862882	-0.665841	0.758459	0.0601669	1.22064
P62841	-0.710119	-0.0440476	0.29254	-0.834365	0.0601731	1.2206
Q01628	-2.04852	-0.62901	1.05704	-2.26254	0.06033	1.21947
Q9NQX4	0.347965	-0.51462	-0.310125	0.760338	0.060435	1.21871
Q16658	1.8323	0.737031	-0.478548	1.70306	0.0604863	1.21834
Q7KZI7	-0.222491	-0.912364	-0.964875	0.716129	0.0607434	1.2165
Q14376	0.58162	-0.372717	-0.0763275	0.806143	0.0607634	1.21636
P15153	2.176	0.746005	-0.969088	2.28754	0.0610151	1.21456
Q14684	-0.360888	0.292735	0.513172	-0.763841	0.0611817	1.21338
Q8NBQ5	-1.62862	-0.773188	0.060143	-1.2721	0.0612156	1.21314
P62861	-1.00059	0.204906	-0.298152	-0.953966	0.0612879	1.21263
Q7L3T8	0.721805	-0.00424659	0.027745	0.710056	0.0616483	1.21008
Q13510	0.277784	-1.91852	-0.764888	1.61949	0.0616757	1.20989
P13645	5.35166	4.36435	4.69458	0.822194	0.0616892	1.20979
P58107	0.812815	-1.21296	-0.164145	1.50137	0.0617053	1.20968
Q9Y237	-2.22455	0.0414753	-1.15572	-1.66743	0.0618336	1.20878
Q9BR76	0.284571	-0.922221	-0.415397	0.95338	0.061909	1.20825
P05166	0.41798	-0.600045	-0.242282	0.839144	0.0619145	1.20821
Q93050	0.181334	-0.474185	-0.633723	0.735289	0.0620071	1.20756
P82663	-0.749192	0.37502	-0.0695276	-0.901938	0.0620376	1.20735
Q9UKY7	-0.414056	0.238472	0.41396	-0.740272	0.0621694	1.20642
P11498	-1.48319	-0.667866	0.106915	-1.20271	0.0623421	1.20522
P30536	0.544943	-0.102381	-0.361801	0.777034	0.0624338	1.20458
Q9H0W9	0.421943	-0.225113	-0.477047	0.773023	0.0624573	1.20442
P30050	-0.617732	0.0876355	0.0857506	-0.704425	0.0626538	1.20305
O94901	0.288435	-0.371029	-0.493639	0.720769	0.0627088	1.20267
Q96EY7	-1.30669	-0.458861	0.383724	-1.26912	0.0627907	1.2021
Q04726	0.684904	-0.071205	0.0171369	0.711938	0.0629109	1.20127
Q86U28	-0.120345	0.939039	0.542318	-0.861024	0.0629252	1.20118
Q96CV9	0.214206	-0.534325	-1.18237	1.07255	0.0631197	1.19984
Q8IVN8	-0.105058	-0.821943	-0.792616	0.702221	0.0633729	1.1981
Q5SRE5	-0.252353	0.531694	0.400146	-0.718272	0.0638168	1.19506
P22087	-0.498089	0.325381	0.146389	-0.733974	0.0638242	1.19501
P06748	-0.765122	-0.123546	0.0796461	-0.743173	0.063935	1.19426
Q3ZCQ8	-0.243259	0.485846	0.431642	-0.702003	0.063952	1.19415
Q96S97	0.969037	0.311255	0.204582	0.711118	0.0639823	1.19394
Q06323	0.236379	-0.402588	-0.615451	0.745398	0.0643608	1.19138
O14972	0.463122	-0.598069	-0.193415	0.858864	0.0644095	1.19105
P32322	-0.315463	0.511242	0.325587	-0.733877	0.0644117	1.19103
Q15758	-1.06199	-0.378642	0.126787	-0.936062	0.0646563	1.18939
Q14562	0.191687	0.871828	0.903655	-0.696054	0.0648446	1.18813
O60825	1.21039	0.0191174	-1.42116	1.91141	0.0649918	1.18714
O94979	-6.45062	-3.8724	-0.445893	-4.29147	0.0650609	1.18668
Q9NQX3	0.458414	-0.195677	-0.294183	0.703344	0.0653594	1.18469
O75355	-1.13644	-0.0773865	1.16477	-1.68013	0.0655197	1.18363
Q99729	-0.983017	-0.322091	-0.248668	-0.697637	0.0656019	1.18308
Q9UNX4	-0.492277	0.471332	0.143466	-0.799676	0.0658822	1.18123
Q14146	-0.294358	0.336274	0.583885	-0.754438	0.0659483	1.1808
P42785	0.0152358	-1.15371	-0.65732	0.920749	0.0660571	1.18008
P63173	-0.749192	-0.117163	0.0806653	-0.730943	0.0661638	1.17938
Q9NTJ3	-0.624074	0.00553443	0.26859	-0.761136	0.0662016	1.17913
Q8N5L8	-0.533463	0.10351	0.261417	-0.715927	0.0662159	1.17904
Q8TDQ7	2.15473	-0.625987	0.913412	2.01101	0.0662276	1.17896
Q56VL3	0.572142	-0.115042	-0.65902	0.959173	0.0662822	1.1786
Q96HP0	0.945065	-0.501631	0.196143	1.09781	0.0664401	1.17757
Q05639	4.09345	1.89937	-1.036	3.66176	0.0665022	1.17716
Q5T3I0	-0.406228	1.29194	0.425237	-1.26481	0.0665689	1.17673
Q13151	-0.703388	-0.0623227	0.065301	-0.704877	0.066664	1.17611
Q16698	0.43551	-0.478723	-1.4982	1.42397	0.0667468	1.17557
Q7Z3K3	-0.457886	0.191258	0.284601	-0.695816	0.0668964	1.1746
Q9BXB4	-0.659925	-0.0339939	0.225007	-0.755431	0.0669988	1.17393
Q8NHQ9	0.282635	0.944134	1.42283	-0.900846	0.0671039	1.17325
Q8NCG7	-1.69192	-0.783257	0.23328	-1.41693	0.0672076	1.17258
Q92890	0.481804	-0.142143	-0.40823	0.75699	0.0674676	1.1709
O76027	-0.459505	-1.68036	-1.13901	0.95018	0.0674706	1.17089
P10644	-0.329459	0.500676	0.296054	-0.727824	0.0675264	1.17053
Q9BY67	-1.60513	-0.737944	0.210181	-1.34125	0.0676137	1.16997
Q9Y6X5	-0.234223	-1.04472	-0.861419	0.718847	0.0676443	1.16977
Q96N66	0.142902	-0.799061	-0.483058	0.783962	0.0676819	1.16953
P61353	-0.761123	-0.138548	0.108915	-0.746307	0.0677507	1.16909
O15228	-0.0755827	0.565588	0.979928	-0.848341	0.0678269	1.1686
Q86VY9	-1.39379	-0.38374	0.815796	-1.60982	0.0678547	1.16842
Q9Y3Z3	-0.767126	0.0980345	-0.144957	-0.743665	0.067857	1.16841
P12236	-0.796498	-0.0912188	-0.133093	-0.684342	0.0678712	1.16831
P17050	-0.92147	-0.300238	-0.0582653	-0.742219	0.0680757	1.16701
P35579	-0.0515731	-0.903795	-0.672695	0.736672	0.0681738	1.16638
O00291	0.99528	0.37099	0.0445574	0.787506	0.0682764	1.16573
Q4V328	0.377288	-0.263752	-0.364572	0.69145	0.0683411	1.16532
Q08380	1.19761	-5.08844	-1.44443	4.46404	0.0685163	1.16421
Q08J23	-0.579377	0.0833317	0.117879	-0.679982	0.0688119	1.16234
Q14653	0.258708	-0.835849	-0.385532	0.869398	0.0689275	1.16161
Q9NVX2	-0.246051	0.649495	0.37045	-0.756023	0.0692343	1.15968
Q9Y2X7	0.411794	-0.209943	-0.555633	0.794582	0.069335	1.15905
Q9Y6N5	-0.0540174	-2.8724	-1.28628	2.02532	0.0695215	1.15788
Q96P16	-0.817108	0.389534	-0.14973	-0.93701	0.0695424	1.15775
Q14186	0.227349	0.967008	0.862173	-0.687241	0.0696094	1.15733
Q9NYH9	-0.30888	0.308097	0.501042	-0.713449	0.069825	1.15599
Q99627	-0.452233	0.16182	0.377102	-0.721694	0.0700473	1.15461
P62805	-1.5558	-0.75106	0.120854	-1.2407	0.0705899	1.15126
O43818	-0.453039	0.264773	0.184812	-0.677832	0.0707768	1.15011
Q676U5	-1.40155	-0.021359	-0.691712	-1.04502	0.0707803	1.15009
Q8IZW8	2.62295	1.44018	-0.0923195	1.94902	0.07091	1.14929
Q9Y2P8	-0.355602	0.263143	0.640275	-0.807311	0.0710056	1.14871
Q9NS69	-0.637757	0.030659	0.0330199	-0.669597	0.0711631	1.14775
P40855	0.527475	-0.280294	-0.0831595	0.709202	0.0712756	1.14706
Q9BVP2	-0.295081	0.475092	0.321281	-0.693268	0.0714145	1.14621
Q7Z460	0.698399	0.0802497	-0.306123	0.811336	0.0714782	1.14583
P78318	0.601169	-0.0313247	-0.117814	0.675739	0.0716197	1.14497
Q6P5R6	-0.614121	0.0389376	0.570162	-0.918671	0.0717539	1.14415
Q96IZ0	1.10588	0.489103	0.349462	0.686601	0.0720338	1.14246
Q8NDT2	0.114344	0.756083	1.25601	-0.891705	0.0721156	1.14197
P51965	-0.161262	0.68523	1.66052	-1.33414	0.0722	1.14146
P26583	-1.02676	-0.422559	-0.128374	-0.751289	0.0722522	1.14115
P53004	0.0751783	-0.58431	-0.595777	0.665222	0.0723617	1.14049
Q96ME1	0.37229	-0.230461	-0.451775	0.713408	0.0727294	1.13829
O14662	0.466537	-0.366817	-0.135458	0.717674	0.0727725	1.13803
Q9Y2X0	-0.438596	0.260967	0.935551	-1.03686	0.0728304	1.13769
P62424	-0.481544	0.121012	0.329879	-0.706989	0.073023	1.13654
Q96PE3	0.471644	-0.429571	-0.129552	0.751205	0.0730416	1.13643
Q96A35	0.626957	-0.0919139	0.00322871	0.671299	0.073232	1.1353
P08133	0.898422	0.291137	-0.0820186	0.793863	0.0734178	1.1342
Q15819	-1.00177	0.129982	-0.36735	-0.883085	0.0734461	1.13403
Q9P2T1	0.452829	-0.16683	-0.271897	0.672192	0.0735433	1.13346
Q00577	-0.685277	-0.0705198	0.348616	-0.824325	0.0735792	1.13324
Q8N543	-0.153378	0.526268	0.490344	-0.661684	0.0736506	1.13282
Q6P2E9	-0.913681	-0.315582	-0.0957695	-0.708006	0.073937	1.13114
Q6P9B6	0.787441	0.111382	0.143466	0.660017	0.0740334	1.13057
Q9BPX3	-0.678661	-0.0822127	0.20925	-0.74218	0.074092	1.13023
P52756	-0.164559	0.682794	1.69354	-1.35273	0.0745867	1.12734
P62241	-0.608721	0.0383025	0.0580746	-0.656909	0.0747104	1.12662
P62750	-0.414056	0.230709	0.254208	-0.656515	0.0748673	1.12571
Q9HCC0	-0.574105	0.225139	0.0213895	-0.697369	0.0749767	1.12507
Q13439	-0.524114	0.0919265	0.548225	-0.84419	0.0750868	1.12444
P37268	-1.10316	-0.476906	0.0235111	-0.876461	0.0753177	1.1231
Q01664	0.127885	1.1717	0.737181	-0.826555	0.0754974	1.12207
Q9NR56	0.493985	-0.442811	-0.100382	0.765582	0.0755152	1.12197
Q9UBT2	-0.976047	-0.382039	-0.183592	-0.693232	0.0755206	1.12193
P62829	-0.522421	0.0715848	0.269485	-0.692956	0.0755376	1.12184
P19440	1.22609	0.476968	-0.349393	1.1623	0.0756209	1.12136
Q86X29	-1.05096	-0.341798	0.402593	-1.08136	0.0762019	1.11803
Q8N8A6	-0.170514	0.444738	0.527445	-0.656606	0.0766658	1.1154
Q4G176	0.927828	0.165315	0.334159	0.678091	0.0767311	1.11503
Q8TCD5	1.89383	1.12909	0.249684	1.20445	0.0770667	1.11313
Q99848	-0.354848	0.509869	0.228689	-0.724127	0.0772751	1.11196
P48059	0.660141	-0.098185	0.0694142	0.674526	0.0776061	1.1101
Q8N1P7	-0.620447	0.00423412	0.0518516	-0.648489	0.0776588	1.10981
Q9NXR7	0.754298	-0.248172	0.159954	0.798407	0.0777544	1.10928
Q9UKV5	-0.112045	0.50252	1.00269	-0.86465	0.0778086	1.10897
Q7Z4H8	0.765777	-0.630019	0.0806653	1.04045	0.0779895	1.10796
Q9P287	-0.675835	-0.060961	0.00752245	-0.649116	0.0781948	1.10682
P23497	0.140232	-0.453491	-0.59415	0.664053	0.0782509	1.10651
P40121	0.796627	-4.92098	-1.48005	3.99714	0.0783591	1.10591
Q9C0C9	0.562202	-0.0233467	-0.392587	0.770169	0.0784396	1.10546
Q13185	-0.411703	0.29752	0.189544	-0.655235	0.0784584	1.10536
Q92922	-0.189199	0.541139	0.403408	-0.661472	0.0787598	1.1037
O14548	0.31567	1.09101	0.898462	-0.679065	0.0787831	1.10357
Q9Y4E8	-0.689071	-0.0575624	-0.0371062	-0.641737	0.0790927	1.10186
Q04941	0.350278	-0.303455	-0.27711	0.64056	0.0795281	1.09948
Q8IYQ7	-0.979528	-0.387149	-0.262819	-0.654544	0.0797655	1.09818
P06756	0.702387	0.00228146	0.103911	0.649291	0.0798124	1.09793
Q9P2B2	-1.383	-0.621965	0.295177	-1.2196	0.0804418	1.09452
P05556	0.00176621	-0.799061	-0.571557	0.687075	0.080453	1.09446
Q53EU6	-0.969111	-0.175644	-0.395418	-0.68358	0.0805245	1.09407
P57772	-0.682438	-0.105185	0.0827016	-0.671196	0.0805399	1.09399
Q14061	-0.413271	0.18668	0.274838	-0.64403	0.0806234	1.09354
Q01105	-0.738341	-0.167562	0.149307	-0.729213	0.0809782	1.09163
P62857	-0.51904	0.113795	0.116885	-0.634381	0.081195	1.09047
O14686	-1.89165	0.845204	-0.768555	-1.92998	0.081228	1.09029
Q9UBE0	-0.729523	-0.160983	0.0806653	-0.689364	0.08155	1.08858
Q9H0C8	-0.818146	-0.134962	-0.220777	-0.640277	0.0816403	1.0881
Q99735	0.893674	-0.222066	0.29254	0.858437	0.0816571	1.08801
P09651	-0.561879	0.0113714	0.195202	-0.665165	0.0818809	1.08682
Q9NQT4	-0.451427	0.115	0.429243	-0.723549	0.0821138	1.08558
Q14139	0.537657	-0.278711	-0.028289	0.691157	0.0821678	1.0853
Q9BYN8	-0.231454	0.333688	0.599613	-0.698104	0.0822616	1.0848
O75165	0.696946	-0.84754	-0.0129876	1.12721	0.0827842	1.08205
P61020	0.00763799	-0.848715	-0.555633	0.709812	0.0827858	1.08204
Q9UH17	0.470794	-0.0940012	-0.43129	0.73344	0.0829503	1.08118
Q9UBB6	-0.497257	0.368466	0.065301	-0.71414	0.0830549	1.08063
Q9UI26	-0.604236	0.0268221	0.0213895	-0.628342	0.0830841	1.08048
P22033	-0.879682	-0.266888	-0.234655	-0.62891	0.083222	1.07976
P63165	0.375018	-0.25672	-0.248668	0.627713	0.0832945	1.07938
Q9NSA3	0.143969	-0.491507	-1.14377	0.961605	0.0833788	1.07894
Q96G03	0.447223	-0.11363	-0.38835	0.698213	0.0834434	1.07861
P42766	-0.410137	0.279897	0.175302	-0.637736	0.0835152	1.07823
Q15021	-0.353342	0.226812	0.348616	-0.641057	0.0836633	1.07746
Q96HQ2	1.48201	-0.32863	0.692545	1.30006	0.0836836	1.07736
Q13451	-1.3184	-0.634063	0.152219	-1.07748	0.0837558	1.07699
O75427	0.579257	-0.420812	-1.85946	1.71939	0.0840825	1.07529
Q9UK41	0.675714	0.111382	-0.270596	0.755321	0.0842915	1.07422
Q15436	0.32181	-0.350921	-0.267999	0.631271	0.0843	1.07417
Q06546	-0.10063	0.686447	0.459334	-0.67352	0.0843365	1.07398
P18077	-0.986514	-0.373562	0.224085	-0.911775	0.0843532	1.0739
P39023	-0.419561	0.206038	0.200837	-0.622998	0.0847923	1.07164
Q9BZF1	0.45412	-0.101681	-0.392587	0.701254	0.0848939	1.07112
P63313	-0.603341	-0.0240098	0.0827016	-0.632687	0.0852498	1.06931
P25788	0.570556	-0.0246733	-0.0831595	0.624473	0.0853966	1.06856
Q15269	-0.536878	0.073446	0.0958677	-0.621535	0.0854203	1.06844
P62249	-0.624982	-0.071205	0.192376	-0.685567	0.0855645	1.06771
Q9Y613	0.144502	1.62813	0.82434	-1.08173	0.0859238	1.06589
P15529	-0.302327	0.256059	0.44911	-0.654912	0.0859797	1.0656
Q9H6T0	-0.318398	0.253872	0.722237	-0.806453	0.0859889	1.06556
Q99549	0.839726	0.230153	-0.381316	0.915307	0.0860546	1.06523
Q63HN8	0.687101	-0.706732	0.0330199	1.02396	0.0860551	1.06522
O75494	-0.388383	0.239025	0.221315	-0.618553	0.0863384	1.0638
O76024	0.594943	-0.17123	0.0403726	0.660371	0.0864354	1.06331
O43169	0.201967	-0.682449	-0.349393	0.717888	0.0866018	1.06247
P33992	-0.553209	0.139489	0.0171369	-0.631522	0.0867365	1.0618
Q8NBM4	0.136486	-0.570681	-0.428388	0.63602	0.0869065	1.06095
Q9BTE3	-0.537733	0.225139	0.0150059	-0.657805	0.0870573	1.06019
Q15797	2.24572	-4.04472	-0.133093	4.33463	0.087104	1.05996
P62269	-0.833811	-0.279502	0.108915	-0.748517	0.0872191	1.05939
Q13895	-0.431429	0.216743	0.158024	-0.618812	0.0872661	1.05915
Q16775	-0.16324	-0.984105	-0.710983	0.684305	0.0872935	1.05902
Q9P260	0.182892	-0.466953	-0.403947	0.618342	0.0875917	1.05754
Q9Y3D3	-0.342845	0.231265	0.737181	-0.827068	0.0875997	1.0575
Q96CX6	-0.54631	0.281508	0	-0.687064	0.0876866	1.05707
O00515	-0.351838	0.237365	0.293419	-0.61723	0.0876953	1.05702
P60842	-0.455461	0.123409	0.207384	-0.620857	0.0877454	1.05678
Q8NEJ9	0.168288	0.814745	0.756443	-0.617306	0.0877534	1.05674
P18621	-0.400774	0.146578	0.391137	-0.669631	0.0877778	1.05662
P20290	-0.389926	0.435603	0.156092	-0.685773	0.0877815	1.0566
Q12872	0.0204724	0.577441	0.744274	-0.640385	0.0878009	1.0565
Q9BTV4	-1.17983	-0.599057	-0.0605108	-0.850042	0.0879253	1.05589
P49419	0.131116	-1.17712	-0.492122	0.965737	0.0883484	1.0538
P49902	0.132729	-1.07189	-0.465099	0.901224	0.0883928	1.05358
Q9NX70	0.486016	1.12968	1.07147	-0.614559	0.0886764	1.05219
Q15650	0.983708	0.440899	0.157058	0.68473	0.0887399	1.05188
Q9NY93	-0.122909	1.00521	0.456981	-0.854004	0.08875	1.05183
Q13200	-0.868884	-0.326175	-0.0582653	-0.676664	0.08887	1.05125
Q6EEV4	1.43747	0.711761	-0.239735	1.20146	0.0888965	1.05112
Q9H6S3	0.3424	-0.219026	-0.345281	0.624554	0.0893413	1.04895
P46783	-0.605132	-0.00359245	0.0118034	-0.609238	0.0894559	1.04839
P62899	-0.493935	0.0465374	0.351996	-0.693202	0.0894806	1.04827
P05387	-0.363159	0.236812	0.255111	-0.609121	0.0895287	1.04804
Q13330	0.00822385	-0.536216	-0.915265	0.733964	0.0896875	1.04727
P05783	0.1138	-0.444586	-0.917298	0.794742	0.0898078	1.04669
O15067	-0.427462	0.292735	0.121845	-0.634752	0.090063	1.04545
Q86VM9	2.19246	0.00228146	1.30829	1.53718	0.0900885	1.04533
Q8IX90	1.33588	-2.41732	-0.0888777	2.58898	0.0901643	1.04497
Q9NQH7	-0.0442653	0.718517	0.49723	-0.652139	0.0902462	1.04457
Q14137	-0.325762	0.262056	0.302184	-0.607882	0.0903825	1.04392
Q9C0C2	0.597281	-0.462452	0.0361757	0.810419	0.0905036	1.04333
P30825	-1.45708	-0.862882	-0.237193	-0.90704	0.090559	1.04307
Q9UIA9	0.25723	-0.307486	-0.40823	0.615088	0.0907021	1.04238
P36776	-1.15469	-0.513688	0.256014	-1.02585	0.0909875	1.04102
Q99569	-0.0905589	0.527174	0.501042	-0.604667	0.0911968	1.04002
P46934	0.75325	0.117408	0.175302	0.606895	0.0913089	1.03949
P49736	-0.539444	0.0715848	0.0570393	-0.603756	0.0913588	1.03925
Q9P2K8	1.3431	0.702972	-0.0706587	1.02694	0.0914702	1.03872
Q13085	-0.301601	0.256605	0.371283	-0.615545	0.0915203	1.03848
Q96I24	-0.433018	0.135931	0.214831	-0.608399	0.0917385	1.03745
Q99986	-0.712047	-0.1727	0.0266877	-0.639041	0.0918367	1.03698
Q8N5A5	0.232874	1.18065	2.64166	-1.67828	0.0918743	1.03681
Q6P158	-0.544591	0.00618415	0.481882	-0.788624	0.0920052	1.03619
Q9UP83	-0.687173	0.0113714	-0.1402	-0.622758	0.0921799	1.03536
O00194	0.13004	-1.03667	-0.445893	0.871321	0.0925208	1.03376
Q14566	-0.62771	-0.016072	-0.041535	-0.598906	0.0932391	1.0304
Q9H267	0.798661	0.184385	0.217613	0.597661	0.0938467	1.02758
Q9P0J7	0.350278	-0.236597	-0.25637	0.596761	0.0939293	1.0272
O95861	-0.720759	-0.0623227	-0.166562	-0.606316	0.0940239	1.02676
P09327	-4.15994	-2.59511	0.0816838	-2.90323	0.0940504	1.02664
O94763	-0.957624	-0.08567	1.25466	-1.54212	0.0941125	1.02635
Q15008	-0.789353	-0.0453934	-0.258946	-0.637183	0.0942299	1.02581
Q6NUK1	0.451968	-0.0760106	-0.450302	0.715125	0.0944198	1.02494
Q9NR50	-0.202695	0.387042	0.396877	-0.594654	0.0945989	1.02411
O75179	-0.0333724	0.579188	0.545275	-0.595604	0.0946144	1.02404
Q9HCU5	0.577679	0.0540974	-0.224549	0.662904	0.0948749	1.02285
Q53FA7	0.0320418	-1.18748	-0.547736	0.899651	0.0950004	1.02227
Q12788	-0.514826	0.0484311	0.117879	-0.597981	0.0950057	1.02225
O96013	-0.38146	0.550969	0.147363	-0.730626	0.0950732	1.02194
P62910	-0.572352	0.0126653	0.027745	-0.592557	0.095419	1.02037
P63098	0.0846532	-0.454385	-0.599038	0.611364	0.0955333	1.01985
P62847	-0.470074	0.101079	0.145416	-0.593322	0.0957401	1.01891
P83436	-0.804706	-0.248947	0.314366	-0.837416	0.0958435	1.01844
O14976	0.73319	0.143038	0.141514	0.590915	0.0959524	1.01794
Q8IV38	0.468241	-0.345938	-0.0515499	0.666985	0.0960217	1.01763
P46777	-0.472525	0.0931502	0.146389	-0.592294	0.0964256	1.01581
Q9H0R6	-0.35259	0.377533	0.172437	-0.627575	0.0964874	1.01553
Q53H82	0.849567	0.279359	-0.350767	0.885271	0.0966806	1.01466
Q9NW64	-0.526658	0.135931	0.0150059	-0.602127	0.0968092	1.01408
P23588	-0.282846	0.377031	0.259618	-0.60117	0.0968802	1.01376
O60231	-0.499754	0.236812	0.0224507	-0.629385	0.0970492	1.01301
P55884	-0.631355	-0.0746359	-0.00323595	-0.592419	0.0971667	1.01248
Q9GZZ1	-0.323549	0.496521	0.192376	-0.667997	0.0972864	1.01195
Q9UH99	0.654538	0.139489	-0.142576	0.656082	0.0977049	1.01008
P10586	-0.235609	-1.03667	-0.750316	0.657883	0.0977799	1.00975
P49247	-0.269292	0.268027	0.3936	-0.600106	0.0979468	1.00901
Q8NB78	0.649289	0.134149	-0.219522	0.691976	0.0979935	1.0088
Q14157	-0.376098	0.237919	0.18576	-0.587938	0.0980323	1.00863
O95394	0.228355	-0.30265	-0.451775	0.605568	0.098085	1.0084
Q15398	0.317562	-0.676181	-0.209521	0.760413	0.0982609	1.00762
Q9BWM7	0.255257	-0.28188	-0.803857	0.798126	0.0983567	1.0072
O94966	0.0418033	0.625592	0.62708	-0.584533	0.0983729	1.00712
Q8IY67	-0.357865	0.158317	0.543058	-0.708552	0.0983794	1.0071
Q9Y5U2	-0.217687	0.307043	0.481882	-0.61215	0.0983947	1.00703
P12235	-1.0818	-0.568745	-0.227069	-0.683897	0.0984841	1.00663
Q96B97	0.346576	-0.555262	-0.168983	0.708698	0.0986209	1.00603
O43708	0.142369	-0.371029	-0.627052	0.641409	0.0987275	1.00556
Q9BT78	-0.360888	0.176326	0.29166	-0.594881	0.099074	1.00404
Q8N9T8	0.0372179	0.615409	0.624287	-0.58263	0.0991358	1.00377
P20073	0.418421	-0.117163	-0.235924	0.594964	0.0993179	1.00297
O43488	-0.0768248	-0.70993	-0.620411	0.588346	0.0997389	1.00114
Q96EY8	-0.646952	-0.132099	0.075562	-0.618684	0.100026	0.999886
Q9HAB8	0.26215	-0.472374	-0.249949	0.623312	0.100329	0.998575
P55769	-0.600659	-0.0698349	0.0549665	-0.593224	0.100491	0.997873
O75694	-0.552345	0.225139	-0.0448656	-0.642481	0.100519	0.997752
Q9Y3R5	0.795609	-0.69824	0.165729	1.06186	0.100659	0.997149
Q9NQT5	-0.193234	0.313357	0.675106	-0.687466	0.100954	0.995876
P33991	-0.534316	0.115	-0.00431622	-0.589658	0.101408	0.993928
Q9ULV3	-0.421927	0.692918	0.115892	-0.826331	0.1016	0.993105
O76021	-0.447405	0.0559812	0.353684	-0.652238	0.101615	0.99304
Q14195	-1.62317	-0.972538	-0.0393189	-1.11724	0.101712	0.992629
O60828	-0.00176837	0.524455	1.05081	-0.789402	0.101744	0.992489
P25685	-0.735396	-0.180811	-0.134275	-0.577852	0.101769	0.992386
P62277	-1.14163	-0.555262	0.197083	-0.962544	0.101826	0.992142
Q96DB5	0.5542	0.0515818	-0.253798	0.655308	0.101846	0.992055
P25205	-0.51904	0.0440086	0.0704406	-0.576265	0.101869	0.991958
Q86YV9	0.348428	0.86933	1.0166	-0.594539	0.102085	0.991037
P34932	-0.910356	-0.407771	-0.0560234	-0.678458	0.102134	0.99083
Q6ZMI0	0.488957	-0.170496	-0.0337934	0.591102	0.102391	0.989737
Q460N5	-0.489793	0.203774	0.0224507	-0.602905	0.102631	0.988723
Q9UHB6	0.0452329	-0.905016	-0.463613	0.729547	0.102702	0.988419
Q86YM7	-0.107595	0.40686	0.573786	-0.597918	0.102875	0.987689
P51452	0.824172	0.320688	0.0827016	0.622477	0.102876	0.987687
P34896	0.144502	-0.978953	-0.391173	0.829565	0.10291	0.987543
O14617	-0.568853	0.0697213	-0.0404265	-0.5835	0.103095	0.986762
P33121	-0.223866	-1.06915	-0.723382	0.6724	0.103107	0.986713
Q14197	-0.35711	0.153633	0.619386	-0.74362	0.103188	0.986373
O95994	0.316616	-1.35425	-0.352141	1.16981	0.103397	0.98549
Q8IWZ8	-0.168527	0.60601	0.329879	-0.636471	0.103681	0.9843
Q9NX08	0.518045	0.00683357	-0.472555	0.750905	0.103704	0.984206
P42566	0.986981	0.478373	0.293419	0.601085	0.103778	0.983895
P60660	-0.0855495	-0.874795	-0.582809	0.643253	0.103862	0.983544
P04040	-0.261504	-0.779893	-0.917298	0.587092	0.104043	0.982787
Q93052	0.81315	-0.122835	0.310027	0.719554	0.104199	0.982135
P48507	0.979233	0.478373	0.065301	0.707396	0.104224	0.982031
Q9Y5Q8	-0.372281	0.15246	0.264111	-0.580566	0.104392	0.981334
Q96GW9	-0.35259	0.588763	0.150278	-0.722111	0.104505	0.980863
Q8NBN7	-0.561879	0.0319357	-0.0140752	-0.570809	0.104605	0.980447
P05023	-0.898227	-0.395706	-0.188495	-0.606127	0.104711	0.980008
Q86V21	0.0435191	-0.507183	-0.54459	0.569406	0.104918	0.97915
Q05397	0.49983	-0.0829035	-0.0549037	0.568733	0.104967	0.978946
P31949	-0.287152	-1.02733	-0.783314	0.61817	0.105414	0.9771
P15880	-0.795475	-0.300238	0.0998948	-0.695303	0.105708	0.975894
Q9UMX5	0.481804	-0.148636	-0.0404265	0.576335	0.105844	0.975333
P61247	-0.414056	0.142447	0.161882	-0.56622	0.105862	0.975261
Q8WVB6	1.05915	0.541587	0.420415	0.578152	0.106171	0.973993
O75821	-0.52073	-0.0200355	0.170523	-0.595974	0.1065	0.97265
Q9UQ80	-0.514826	0.061618	0.0382757	-0.564772	0.106533	0.972517
Q13111	0.172998	1.2083	0.68251	-0.772406	0.106728	0.971722
Q9H5Q4	-0.428254	0.531242	0.0704406	-0.729096	0.106815	0.971366
Q8WUA4	-0.317663	0.523094	0.17148	-0.664951	0.10683	0.971305
O95613	1.06339	-2.34594	-0.124845	2.29878	0.106888	0.97107
Q13057	0.738496	-0.247398	0.236941	0.743725	0.107002	0.970608
Q9Y221	-0.207448	0.280971	0.583166	-0.639517	0.107014	0.970558
P16144	0.17143	-0.355087	-0.441496	0.569722	0.107037	0.970467
Q06609	1.47461	0.749113	-0.444426	1.32227	0.107115	0.970149
P45983	-0.440993	0.325381	0.047688	-0.627528	0.107287	0.969452
Q8TCJ2	-1.20813	-0.660629	0.0393245	-0.897476	0.10767	0.967904
P08708	-0.548893	-0.0279952	0.068387	-0.569089	0.107977	0.966667
Q12981	-0.6986	-0.212964	0.0887932	-0.636515	0.108064	0.966319
P52888	-0.810894	-0.238135	-0.262819	-0.560417	0.108412	0.964925
P08134	0.155651	-0.373562	-0.44296	0.563912	0.108507	0.964542
Q9Y4C2	-0.387612	0.111985	0.281945	-0.584577	0.108569	0.964294
P48634	-0.106961	0.78628	0.380417	-0.690309	0.108586	0.964226
Q9BXJ9	-0.279982	0.347597	0.231445	-0.569503	0.109354	0.961164
Q8WUH6	0.404246	-0.112219	-0.212015	0.566363	0.109385	0.961041
Q08257	0.479693	-0.312338	-0.0021565	0.63694	0.109425	0.960884
P29992	-0.68433	0.0446412	-0.198351	-0.607475	0.109434	0.960848
P12955	-0.0124244	-0.696124	-0.50277	0.587023	0.110517	0.956573
P82921	-1.03398	0.30176	-0.475548	-0.947081	0.110711	0.955811
Q13283	-0.410137	0.191258	0.108915	-0.560223	0.110845	0.955285
Q14254	-0.0737216	-0.839346	-0.552469	0.622186	0.110945	0.954891
P46776	-0.425087	0.188971	0.0857506	-0.562448	0.111339	0.953354
P33527	0.688929	0.0242584	0.197083	0.578259	0.111563	0.95248
Q9BVJ6	-0.337624	1.10017	0.242416	-1.00892	0.111593	0.952364
Q7L5Y9	1.08881	0.600857	0.411532	0.582619	0.111826	0.951457
Q99661	-0.0755827	-0.623975	-0.630384	0.551597	0.11206	0.95055
P46926	0.0645145	-0.414711	-0.65732	0.60053	0.112186	0.95006
Q5JPE7	-0.459505	0.0210474	0.242416	-0.591237	0.112743	0.947912
P17858	-0.0638358	-0.854601	-0.536753	0.631841	0.112821	0.94761
Q9BTE6	0.731417	0.258788	-0.0957695	0.649908	0.112971	0.947033
P62273	-0.632268	-0.0528178	-0.109653	-0.551033	0.113559	0.944777
Q5JTH9	-0.246051	0.625592	0.226849	-0.672272	0.113604	0.944605
Q9BWJ5	-0.215634	0.470862	0.265008	-0.583569	0.113705	0.944221
Q9UI12	0.124107	-0.510897	-0.370132	0.564621	0.113813	0.943809
P21283	-0.603341	-0.128529	0.114897	-0.596525	0.113978	0.943177
Q96EY1	-0.38146	0.0943728	0.329022	-0.593157	0.113986	0.94315
P56556	-0.28931	0.82546	0.213902	-0.808991	0.114051	0.942899
Q9UNW1	0.220793	-0.265319	-0.437114	0.572009	0.114128	0.942608
P05386	-0.444196	0.0931502	0.112906	-0.547224	0.114173	0.942438
Q8WWQ0	-0.13321	0.378537	0.459334	-0.552145	0.114341	0.941797
Q9UBM7	-1.30088	-0.817338	-0.637071	-0.573671	0.114479	0.941272
Q16204	-0.808828	-0.340146	-0.0217114	-0.6279	0.114491	0.941229
Q14444	-0.425878	0.20264	0.067359	-0.560878	0.11491	0.939642
P39019	-0.848586	-0.0919139	-0.379913	-0.612673	0.114967	0.939427
P16401	-1.29653	-0.231226	1.88072	-2.12128	0.115004	0.939288
P36957	0.291808	-0.183772	-0.391173	0.57928	0.115777	0.936376
Q9NVV0	-0.813998	-0.340972	-0.120154	-0.583435	0.115981	0.935613
Q92620	0.150353	0.675052	0.712408	-0.543377	0.116346	0.934249
P46782	-0.598873	-0.106589	0.0192648	-0.555211	0.116537	0.933538
Q5W0V3	0.0957212	-0.686643	-0.36735	0.622718	0.116745	0.932763
P82912	0.0577386	0.622206	0.578123	-0.542426	0.117009	0.93178
O15143	0.198377	-0.541903	-0.265407	0.602032	0.117318	0.930637
Q99816	0.673499	0.0684776	0.178162	0.550179	0.11738	0.930407
Q2M389	0.352586	-0.320461	-0.120154	0.572894	0.117561	0.929738
O75674	0.580833	0.0319357	0.0549665	0.537382	0.118825	0.925092
Q8WV22	0.0984749	0.558518	0.834647	-0.598108	0.118923	0.924733
Q9BTT6	-0.452233	0.0351226	0.159954	-0.549772	0.118949	0.924638
P62854	-0.281413	0.237919	0.274838	-0.537791	0.118967	0.924572
Q9H814	-0.502255	-0.0400177	0.207384	-0.585938	0.119174	0.92382
Q9UL15	-0.244654	0.211682	0.514681	-0.607836	0.119786	0.921593
Q13443	0.740613	0.199235	0.212043	0.534974	0.119831	0.921429
O60684	0.485595	0.030659	-0.306123	0.623327	0.119966	0.920941
P62906	-0.666455	-0.211453	0.0918294	-0.606643	0.120349	0.919559
Q9BZH6	-0.320603	0.536649	0.13466	-0.656258	0.120421	0.919296
O95487	-0.89713	-0.420812	0.159954	-0.766701	0.120752	0.918104
O43251	-0.130628	0.458571	1.46559	-1.09271	0.121126	0.916762
O60869	-0.282846	1.16007	0.269485	-0.997623	0.121168	0.916613
E9PAV3	-0.338369	0.228484	0.164768	-0.534995	0.121413	0.915736
Q68D91	-0.548032	-0.0891355	0.387847	-0.697387	0.121446	0.915617
Q9Y3D9	-0.418773	0.474153	0.0361757	-0.673938	0.121498	0.91543
Q15555	-0.0638358	0.540691	0.418804	-0.543583	0.121595	0.915086
Q2TAL8	-0.645109	-0.177857	0.371283	-0.741822	0.122011	0.913602
P61006	-0.635925	0.0332113	-0.175052	-0.565005	0.122318	0.91251
Q6NZ67	0.471644	0.996735	1.0043	-0.528875	0.122772	0.910901
Q96E29	0.986981	0.51718	0.357053	0.549865	0.122793	0.910828
Q9Y4C8	-0.332423	0.272895	0.145416	-0.541578	0.123114	0.909693
O43399	-0.014208	-0.470565	-0.695197	0.568673	0.123187	0.909437
Q9Y223	0.38272	-0.0677822	-0.504297	0.668759	0.123187	0.909436
O95104	-0.639592	-0.0698349	0.90423	-1.05679	0.123283	0.909095
Q92688	-0.6702	-0.188225	-0.0774639	-0.537355	0.123584	0.908039
P11413	0.224831	-0.292227	-0.312799	0.527344	0.123687	0.907676
Q9H4G0	0.513925	-0.898921	-0.0239006	0.975336	0.123798	0.907286
Q9NUQ6	0.598837	0.143629	-0.357653	0.70585	0.123903	0.906919
P33993	-0.478258	0.0894761	0.0150059	-0.530499	0.124237	0.905749
Q15424	-0.404668	0.0882493	0.162844	-0.530214	0.124387	0.905226
Q9HAV4	-0.807797	-0.363456	0.0298573	-0.640998	0.124678	0.904211
Q96AD5	0.822507	-0.0293261	0.377931	0.648205	0.124825	0.903698
Q9UJ41	0.359949	-0.361778	-0.0865877	0.584132	0.124925	0.903351
Q99426	0.755346	0.312306	-0.020618	0.609501	0.125051	0.902912
P54819	-0.751174	-0.238904	-0.214513	-0.524465	0.125209	0.902366
P49841	-0.366953	0.0845627	0.588908	-0.703688	0.125435	0.901583
O60346	1.46632	2.04527	1.94929	-0.530957	0.125516	0.901301
Q00653	1.01027	0.46473	-0.459162	1.00749	0.125564	0.901134
P18846	-0.372281	0.502059	0.0714664	-0.659043	0.125711	0.900626
O75607	0.0757374	0.630657	0.572337	-0.52576	0.125729	0.900564
Q12905	-0.500587	-0.0279952	0.0978826	-0.535531	0.125926	0.899885
Q9BVS4	0.501079	1.08518	0.979928	-0.531474	0.12602	0.899561
P46778	-0.530908	-0.00163182	-0.0151636	-0.52251	0.12603	0.899526
P62888	-0.440993	0.0332113	0.150278	-0.532738	0.126456	0.898059
Q15366	-0.494765	0.0913143	-0.0184338	-0.531205	0.126551	0.897734
P30405	-0.582902	0.0120185	-0.110816	-0.533503	0.126634	0.89745
P05388	-0.303781	0.2938	0.166689	-0.534025	0.126805	0.896865
Q8TEX9	0.0583045	0.702972	0.513172	-0.549767	0.126819	0.896817
Q9Y3T9	-0.451427	0.0783973	0.0591092	-0.520181	0.127307	0.895148
P00387	-0.00708652	-0.489673	-0.576369	0.525934	0.127358	0.894975
E9PRG8	-0.612319	0.623477	-0.121325	-0.863394	0.12736	0.894966
P13473	-0.0363899	-1.18897	-0.511959	0.814074	0.127391	0.894863
Q9Y365	0.354431	-1.1407	-0.190953	1.02026	0.127629	0.89405
Q07021	-0.300149	0.245642	0.196143	-0.521042	0.127745	0.893658
Q13144	-0.325024	0.158317	0.240594	-0.52448	0.127792	0.893498
Q9NQE9	-1.16786	-0.710998	-0.123671	-0.75053	0.127937	0.893004
P29083	-0.391471	0.251134	0.060143	-0.547109	0.128296	0.891785
Q9BXF6	1.31306	-0.742303	0.63126	1.36859	0.128337	0.891648
P78356	0.52543	-1.50533	-0.14973	1.35296	0.128398	0.891443
P36639	-1.43939	-0.748866	0.650607	-1.39027	0.128428	0.89134
Q14181	0.0251113	1.06817	0.480338	-0.749141	0.128558	0.890901
P62280	-0.80265	-0.362617	0.113902	-0.678292	0.128712	0.890381
Q15833	0.547364	-0.00163182	0.0570393	0.51966	0.128883	0.889804
Q9GZP9	-0.389155	0.874321	0.102908	-0.877769	0.129022	0.889336
O00541	-0.331681	0.303876	0.119863	-0.543551	0.129052	0.889234
Q86WJ1	0.518867	-0.320461	0.084735	0.63673	0.12915	0.888907
Q8NCF5	0.61854	0.181512	-0.273198	0.664383	0.129156	0.888885
Q86UP2	0.194779	-0.525847	-0.241008	0.578207	0.129508	0.887705
Q9NPF4	0.437251	-0.0967891	-0.0616348	0.516463	0.129616	0.887343
Q66PJ3	0.103967	0.988867	0.539356	-0.660145	0.129666	0.887174
Q14C86	-0.513143	-0.0657325	0.131713	-0.546133	0.129743	0.886915
Q6RFH5	-0.0400194	0.531694	0.434036	-0.522884	0.129775	0.886809
P62266	-0.6268	-0.0393472	-0.160528	-0.526862	0.129852	0.886552
Q9NPA8	-0.124193	0.39053	0.389493	-0.514204	0.130277	0.885131
Q14203	0.281182	-0.318019	-0.178706	0.529544	0.130405	0.884706
Q6UX04	-0.527507	-0.0121194	-0.0151636	-0.513865	0.130461	0.88452
Q86U44	0.167763	1.17373	3.44684	-2.14252	0.130478	0.884461
Q13363	0.370468	-0.162442	-0.126021	0.5147	0.130587	0.8841
Q14728	0.61662	0.184385	-0.109653	0.579254	0.130834	0.883281
Q9H871	-0.118426	0.48538	0.338426	-0.530329	0.130891	0.883091
P62081	-0.331681	0.212808	0.155124	-0.515647	0.130946	0.882909
Q9P273	-1.43461	-0.720641	0.784237	-1.46641	0.131104	0.882383
Q9Y266	-0.347334	0.128192	0.213902	-0.518381	0.131214	0.882021
O00567	-0.487313	-0.0582415	0.34098	-0.628683	0.131245	0.881916
O96007	-0.175163	0.347597	0.327305	-0.512614	0.131303	0.881726
Q8N490	1.94629	1.39475	0.37378	1.06202	0.131557	0.880886
Q96S59	-0.624982	-0.153707	-0.0582653	-0.518995	0.131636	0.880624
Q9NZZ3	0.574517	0.0827158	0.0414199	0.51245	0.131953	0.879582
Q86TS9	1.11543	0.6832	0.202711	0.672476	0.132016	0.879375
Q9Y3B8	0.566186	0.0808666	0.0245707	0.513467	0.13204	0.879293
P51003	-0.0943274	0.488173	0.367947	-0.522388	0.132092	0.879124
P62851	-0.723674	-0.266888	-0.128374	-0.526043	0.132133	0.878988
Q08752	-0.390698	0.1264	0.113902	-0.510849	0.132139	0.878968
Q6NXE6	-0.583785	-0.152982	0.124812	-0.5697	0.132189	0.878806
Q02543	-0.805736	-0.374408	0.111909	-0.674487	0.132607	0.877433
Q13823	-0.149453	0.962328	0.306547	-0.78389	0.13261	0.877425
Q9HBH5	0.189623	-1.19195	-0.316819	0.944006	0.132636	0.877338
P63244	-0.449817	0.0566086	0.06324	-0.509742	0.132689	0.877166
P24941	-0.932672	-0.431329	0.426841	-0.930427	0.132832	0.876699
Q9NVR5	0.28312	1.14952	0.709775	-0.646529	0.133062	0.875946
Q99470	-1.0376	-0.613956	-0.238464	-0.611389	0.133491	0.874548
Q9UK76	0.789147	0.358832	-0.154519	0.68699	0.134142	0.872436
O60306	-0.330199	0.362896	0.0978826	-0.560589	0.134183	0.872302
P31153	-0.253054	0.252778	1.14834	-0.953611	0.134392	0.871627
P62244	-0.343592	0.140673	0.187653	-0.507755	0.134721	0.870565
P62195	-0.173169	-0.978953	-0.59415	0.613383	0.134726	0.870549
P34949	0.417098	-0.105887	-0.0729235	0.506503	0.134917	0.869935
Q9NRN7	-0.578497	0.0609928	-0.142576	-0.537705	0.134983	0.86972
P06280	0.601558	0.0715848	0.118871	0.50633	0.135519	0.868
P62495	-0.574105	-0.107995	-0.0184338	-0.510891	0.135535	0.867947
Q9NPE3	-0.569727	-0.120706	0.0224507	-0.520599	0.135564	0.867857
O14974	0.38272	-0.236597	-0.0571439	0.52959	0.135568	0.867844
Q5T1M5	-0.776178	-0.282673	-0.260236	-0.504723	0.135643	0.867603
O60784	0.691485	-0.726026	0.18576	0.961618	0.135675	0.8675
Q9H936	0.359949	-0.0773865	-0.266702	0.531994	0.135757	0.867237
P62917	-0.295081	0.180937	0.243327	-0.507213	0.13576	0.867229
Q96FW1	0.121943	-0.688745	-0.296828	0.614729	0.13577	0.867197
Q8IXB1	0.166714	-0.397423	-0.294183	0.512517	0.135783	0.867154
Q9H8H0	-0.411703	0.0427425	0.165729	-0.515939	0.135826	0.867019
Q6NUM9	0.894308	0.475092	0.137601	0.587961	0.135851	0.866936
Q9Y2K7	-0.304508	0.115603	0.420415	-0.572517	0.136286	0.865548
P49915	-0.591753	-0.163173	0.0622084	-0.541271	0.136759	0.864043
P15374	0.0924097	-0.502555	-0.352141	0.519758	0.136906	0.863577
Q07866	0.677925	0.101687	0.225928	0.514117	0.136952	0.863433
Q8NHV4	0.783682	0.358323	0.114897	0.547072	0.136974	0.863362
Q9NSY1	-0.0315649	0.399955	0.982657	-0.722871	0.137161	0.862768
O43615	-0.506433	-0.0912188	0.307418	-0.614532	0.137445	0.861872
Q9BRT6	-0.475798	-0.0582415	0.244237	-0.568796	0.137634	0.861275
Q9NRK6	-0.803678	0.477905	-0.330303	-0.877479	0.137684	0.861117
Q96C57	0.167763	0.905651	0.583885	-0.577004	0.137706	0.861047
O95801	-0.68433	-0.270032	0.133678	-0.616153	0.137908	0.86041
Q12955	-0.54545	-0.131384	0.234196	-0.596856	0.137958	0.860253
Q9NW13	1.08798	0.578752	0.596766	0.500224	0.138086	0.859852
P42858	0.341006	-0.103081	-0.777762	0.781427	0.13813	0.859713
P62263	-0.112045	0.413242	0.36544	-0.501386	0.138305	0.859162
Q9NZ01	-0.813998	-0.390565	-0.152123	-0.542653	0.138357	0.858998
Q6P1X6	0.539684	-0.105185	0.112906	0.535824	0.138364	0.858977
Q9UQ35	-0.600659	-0.160254	-0.00431622	-0.518374	0.138366	0.858971
P25398	-0.446602	0.0268221	0.0837186	-0.501873	0.138455	0.858692
Q13017	0.943228	-0.740122	0.387847	1.11937	0.138719	0.857864
P63220	-0.409354	0.0759238	0.103911	-0.499271	0.138832	0.857509
P11940	-0.383764	0.271274	0.0393245	-0.539063	0.139073	0.856758
Q9H2U1	-0.508946	0.7425	-0.0448656	-0.857763	0.139175	0.856438
Q86V81	-0.167203	0.335757	0.325587	-0.497875	0.139323	0.855976
O15264	-0.404668	0.233486	0.0213895	-0.532105	0.13933	0.855954
O14530	0.821508	0.391525	0.1999	0.525795	0.139423	0.855664
Q13418	0.449813	-0.0643676	-0.0315891	0.497792	0.139809	0.854464
Q9Y394	-0.991191	-1.49978	-1.47705	0.497225	0.139882	0.854237
Q03154	-1.23978	-0.818488	-0.58604	-0.537513	0.139983	0.853924
Q07065	0.327455	-0.672018	-0.0957695	0.711349	0.140093	0.853583
Q96RS6	0.143436	-0.4375	-1.66926	1.19682	0.140096	0.853575
P11047	0.587905	-1.04203	0.04873	1.08456	0.140113	0.85352
Q9Y3B9	-0.327979	0.790435	0.110912	-0.778652	0.14035	0.852788
Q15717	-0.602446	-0.121415	-0.090024	-0.496727	0.140381	0.852691
Q9Y5J1	-0.0899318	0.4103	0.401778	-0.495971	0.140404	0.852622
Q13126	0.381364	-0.116456	-0.11198	0.495582	0.140605	0.852001
P14550	0.271941	-0.612958	-0.139013	0.647927	0.140852	0.851237
P51553	0.276812	-0.150808	-0.77223	0.738331	0.140925	0.851013
Q99496	0.917261	0.45334	-0.360417	0.870799	0.14118	0.850226
Q02750	0.050362	-0.359265	-0.672695	0.566342	0.141209	0.850137
P62072	-0.31473	0.233486	0.138581	-0.500763	0.141653	0.848775
Q8WUA2	0.0885367	0.49467	0.89209	-0.604843	0.141686	0.848675
Q86WX3	0.822174	1.90582	1.25285	-0.757164	0.141695	0.848646
P04818	0.458414	0.973334	0.933296	-0.494902	0.141718	0.848574
Q9NX24	-0.382996	0.554082	0.0298573	-0.674965	0.141874	0.848096
P13987	-0.122909	-0.793397	-0.536753	0.542166	0.142036	0.847603
Q86UE4	0.959072	0.260423	0.548961	0.55438	0.142043	0.84758
Q9Y520	0.041231	0.693725	0.457766	-0.534514	0.142228	0.847015
O75351	0.449382	0.0152496	-0.137827	0.510671	0.142277	0.846864
P21333	0.344722	-0.0698349	-0.620411	0.689845	0.142346	0.846656
O43237	0.143969	-0.38971	-0.315478	0.496563	0.142519	0.846128
Q15397	0.0796448	0.524002	1.26635	-0.815532	0.14269	0.845607
Q5VYK3	-0.539444	0.0672328	-0.113145	-0.516488	0.142836	0.845163
O14777	0.702749	0.29167	-0.238464	0.676146	0.142886	0.84501
P07858	0.219275	-0.861696	-0.208275	0.754261	0.142918	0.844913
Q9H4A6	-0.387612	0.0229749	0.286369	-0.542284	0.143298	0.84376
Q96T58	0.640246	1.84774	1.08626	-0.826754	0.143463	0.843259
O00459	0.108345	-0.434852	-0.342546	0.497044	0.143591	0.842874
P18124	-0.831712	-0.424309	-0.1402	-0.549458	0.1437	0.842542
Q9NRX1	-0.6986	0.164733	-0.295505	-0.633214	0.14402	0.841576
Q99575	-0.222491	0.401931	0.196143	-0.521527	0.144055	0.841473
P62995	-0.424296	0.00553443	0.161882	-0.508004	0.144228	0.840952
Q92614	0.467389	0.0540974	-0.176269	0.528475	0.144501	0.84013
P62913	-0.506433	0.0351226	-0.0571439	-0.495422	0.144538	0.840017
O00204	-0.624982	-1.40345	-1.025	0.589242	0.144682	0.839585
O00560	0.936472	-0.33767	0.481882	0.864366	0.144722	0.839464
Q5TA50	-0.524962	0.5039	-0.108491	-0.722667	0.144814	0.83919
Q9ULX6	-0.663652	-0.194184	-0.154519	-0.489301	0.145006	0.838615
Q9NVS2	-0.357865	0.0414753	0.481111	-0.619158	0.145347	0.837595
P35268	-0.738341	-0.331911	0.211112	-0.677941	0.145452	0.837282
O95551	-0.419561	-0.0101472	0.565801	-0.697388	0.145754	0.836381
O15127	0.0297353	-0.63204	-0.377112	0.534311	0.145945	0.835811
P22234	-0.547171	-0.127816	0.0570393	-0.511782	0.146188	0.835089
Q03426	-0.758131	-0.350921	-0.10733	-0.529006	0.146677	0.833637
Q92621	-0.661787	-0.229696	-0.0969214	-0.498479	0.146803	0.833265
Q96A26	-1.06076	-0.600045	0.276618	-0.899047	0.146913	0.832939
Q9Y3B2	-0.449817	0.158902	-0.0337934	-0.512371	0.14709	0.832418
P08865	-0.340605	0.142447	0.145416	-0.484536	0.147151	0.832237
Q9NY33	0.348428	-0.341798	-0.0515499	0.545102	0.147328	0.831716
Q13505	0.555403	-0.140704	0.156092	0.547709	0.147332	0.831703
Q9UKU7	1.23638	-2.91605	0.0998948	2.64446	0.147445	0.831369
O60264	-0.277837	0.188971	0.225007	-0.484826	0.147577	0.830982
P04066	0.10561	-1.77765	-0.466587	1.22773	0.147859	0.830153
Q9BUJ2	-0.630443	-0.219785	-0.00972971	-0.515686	0.148086	0.829486
Q99615	-0.234916	0.338339	0.190489	-0.49933	0.148163	0.82926
Q92696	0.47419	-1.11929	-0.0337934	1.05073	0.148222	0.829088
Q06265	-0.118426	0.320166	0.425237	-0.491127	0.148239	0.829038
Q9P0J0	-0.258682	0.475092	0.135641	-0.564048	0.148266	0.828959
Q6WCQ1	0.398448	-0.0433752	-0.131912	0.486091	0.149837	0.824382
Q96C36	-0.501421	0.000326143	-0.041535	-0.480816	0.150256	0.82317
P11234	0.0181473	-0.594125	-0.389761	0.51009	0.150351	0.822894
Q13362	-0.462749	-0.0101472	0.047688	-0.481519	0.150567	0.822269
O75600	0.676451	-0.3685	0.270378	0.725512	0.15058	0.822234
P52294	-0.422716	-0.034662	0.398512	-0.604641	0.150716	0.82184
Q9Y3U8	-0.43461	0.153633	-0.020618	-0.501117	0.150806	0.821581
P23246	-0.342098	0.190687	0.0958677	-0.485375	0.150808	0.821574
O75909	0.717154	0.289002	0.165729	0.489789	0.150936	0.821209
Q12906	-0.311071	0.162986	0.17148	-0.478304	0.151028	0.820944
P31937	0.028003	-0.746675	-0.359034	0.580858	0.151172	0.820529
Q5T653	0.338213	-0.0602806	-0.306123	0.521414	0.151407	0.819853
Q9UKN8	-0.821266	-0.419066	0.207384	-0.715425	0.151482	0.819638
P38117	0.263623	-0.139985	-0.353517	0.510374	0.151783	0.818778
Q9Y4P3	-1.02196	-0.63204	-0.11198	-0.649953	0.151902	0.818437
Q8IUD2	0.548573	0.0857926	-0.869271	0.940312	0.152073	0.817948
Q9NWW5	-0.775169	-0.388002	-0.0627597	-0.549788	0.152603	0.816436
O75794	-0.376863	0.724451	0.0319665	-0.755072	0.152713	0.816125
Q9Y6J9	0.0774133	0.571307	0.536387	-0.476434	0.152751	0.816017
Q8NE01	0.485595	0.91606	1.73038	-0.837624	0.152755	0.816004
Q13492	0.284571	-0.200916	-0.181147	0.475603	0.152882	0.815644
P60228	-0.567979	-0.0677822	-0.11431	-0.476933	0.152885	0.815636
P31943	-0.30961	0.167059	0.163807	-0.475043	0.153056	0.81515
Q9BVC5	1.50357	-3.43838	0.206451	3.11954	0.153078	0.815087
P51970	-0.221117	0.471332	0.166689	-0.540127	0.153231	0.814654
Q9NVI7	-0.433814	-0.0400177	0.214831	-0.52122	0.153315	0.814414
Q9NWS8	-0.666455	0.276131	-0.27711	-0.665965	0.153461	0.814002
Q5VU43	-0.714945	0.768008	-0.243557	-0.977171	0.153545	0.813764
Q14152	-0.502255	-0.0698349	0.027745	-0.48121	0.153648	0.813473
P08047	0.074619	0.474623	0.689207	-0.507296	0.153795	0.813056
Q8N6M0	0.908186	0.479778	0.372116	0.482239	0.153962	0.812585
P35998	-0.606028	-0.180811	-0.0638855	-0.48368	0.15402	0.812424
P19338	-0.437798	0.00618415	0.0714664	-0.476623	0.154076	0.812264
P50991	-0.443395	0.000978209	0.06324	-0.475504	0.154607	0.81077
Q96MU7	-0.325024	0.110173	0.19426	-0.477241	0.155012	0.809635
P21266	0.0813162	-0.298632	-0.753945	0.607605	0.155028	0.80959
Q9NZN8	0.574122	0.173436	-0.0271907	0.500999	0.155133	0.809295
Q6DT37	0.00880948	-1.34263	-0.434199	0.897222	0.155157	0.809229
Q14683	-0.389155	0.18668	0.0192648	-0.492127	0.155248	0.808974
P00374	-0.241169	0.234041	0.226849	-0.471614	0.155272	0.808906
P35221	-0.813998	-0.43045	-0.120154	-0.538696	0.155323	0.808766
P61964	-0.277123	0.15246	0.249684	-0.478195	0.155524	0.808201
O15160	-0.399219	0.12281	0.0330199	-0.477134	0.155548	0.808136
P62753	-0.540301	-0.156613	0.147363	-0.535675	0.155592	0.808013
Q01469	-0.835912	-0.449031	-0.173836	-0.524479	0.155669	0.807798
Q15031	-0.295804	0.138897	0.221315	-0.47591	0.155732	0.807623
Q3LXA3	0.669801	-0.870018	0.193318	1.00815	0.155789	0.807464
Q9UBS4	-0.589092	-0.200916	0.0591092	-0.518188	0.15615	0.806459
P49023	0.101223	-1.08983	-0.312799	0.802538	0.15625	0.806181
Q9Y262	-0.50309	-0.000326217	-0.0616348	-0.472109	0.156736	0.804831
Q9Y6A5	0.728932	0.125803	0.332449	0.499806	0.156911	0.804348
P15924	-0.606028	-0.229696	0.12876	-0.55556	0.157415	0.802955
O94826	-0.599766	-0.107995	-0.152123	-0.469707	0.157427	0.80292
P60981	0.161983	-0.619959	-0.212015	0.57797	0.157863	0.80172
P60002	-0.50476	0.356796	-0.129552	-0.618382	0.157973	0.801418
Q9BQ67	-0.221803	0.195252	0.316963	-0.477911	0.158215	0.800753
Q49A26	0.468667	-0.845194	0.0403726	0.871078	0.158608	0.799676
Q9NVV4	-0.372281	0.00228146	0.504084	-0.625463	0.15867	0.799506
O95785	0.460984	1.48631	0.847877	-0.706111	0.158694	0.79944
P55210	0.202479	-0.245076	-0.284965	0.467499	0.158705	0.799411
Q09161	-0.581138	-0.105887	-0.123671	-0.46636	0.158836	0.799051
Q9Y5Q9	-0.683384	-0.273182	0.520702	-0.807144	0.158853	0.799004
Q14191	-0.574105	-0.137112	-0.0729235	-0.469087	0.158885	0.798918
O00220	0.823173	0.307043	0.396058	0.471623	0.159047	0.798473
P38646	-0.617732	-0.231226	0.00752245	-0.50588	0.159219	0.798005
Q6WKZ4	0.256244	-0.311528	-0.144957	0.484486	0.159929	0.796073
Q99766	0.00176621	-0.534325	-0.412526	0.475192	0.159988	0.795912
Q8NCW5	0.151944	-0.31477	-0.310125	0.464391	0.16	0.795881
Q9ULC5	0.482647	-0.841683	0.0560033	0.875487	0.160056	0.795728
Q13596	0.293251	-0.246623	-0.118983	0.476054	0.160109	0.795585
P48147	0.303788	-0.739033	-0.0820186	0.714314	0.160187	0.795373
Q4J6C6	-0.205409	0.325902	0.20925	-0.472985	0.160855	0.793565
P07942	0.71572	0.162986	0.310896	0.478779	0.160929	0.793364
P52434	-0.587321	-0.150808	-0.0934686	-0.465183	0.161071	0.792982
Q9BRS2	-1.12483	-0.594125	0.762807	-1.20918	0.161351	0.792229
Q9UL25	-0.702429	-0.32454	-0.0549037	-0.512707	0.161469	0.79191
Q9BX40	0.574913	0.202073	-0.103852	0.525802	0.16178	0.791076
Q8TCG1	-0.337624	0.0628676	0.221315	-0.479715	0.161805	0.791008
Q9Y281	-0.439395	-0.0286605	0.0948592	-0.472494	0.161958	0.790598
Q9UNZ2	0.549378	0.16182	-0.0470902	0.492013	0.16218	0.790003
O43852	0.324635	-0.263752	-0.0650122	0.489018	0.162273	0.789754
Q96HE7	0.375926	-0.33109	0.00752245	0.53771	0.162631	0.788796
Q96TC7	0.442896	0.0777793	-0.316819	0.562416	0.162841	0.788237
Q9Y5T5	0.0907511	0.918823	3.34819	-2.04276	0.162923	0.788017
Q5W111	-0.0693882	0.39649	0.384549	-0.459908	0.163084	0.787589
P36507	-0.431429	0.0319357	0.0245707	-0.459682	0.163194	0.787296
Q10567	-0.59709	0.06474	-0.225808	-0.516556	0.163783	0.78573
Q15910	-0.499754	0.232931	-0.135458	-0.548491	0.163901	0.785417
Q5VW36	-0.949638	-0.477814	0.680494	-1.05098	0.163999	0.785159
Q13158	4.80544	0.953596	3.84645	2.40541	0.164072	0.784964
Q13228	-0.52581	-1.80247	-0.93367	0.84226	0.164873	0.782851
P49327	-0.260092	0.168221	0.230527	-0.459466	0.16524	0.781884
Q08211	-0.463561	-0.021359	0.00859389	-0.457179	0.165333	0.781641
Q13112	-0.501421	-0.119288	0.0918294	-0.487692	0.165357	0.781577
Q13325	0.389032	0.790812	1.63404	-0.823394	0.165431	0.781383
P13639	-0.2987	0.458097	0.0611761	-0.558336	0.165746	0.780557
Q5XPI4	0.446359	-0.803609	0.0445574	0.825885	0.165758	0.780527
Q53T59	0.74905	0.010724	0.38867	0.549353	0.165881	0.780204
Q96JJ3	-0.104425	-0.570681	-0.549312	0.455572	0.166226	0.7793
Q9H9F9	0.696219	0.30176	0.146389	0.472144	0.166363	0.778944
Q9NU22	-0.810894	0.201506	-0.441496	-0.690899	0.166774	0.777872
Q96BM9	0.437686	-0.0108043	-0.0228056	0.454491	0.166823	0.777744
P51790	-0.419561	-0.815041	-0.962774	0.469346	0.167164	0.776858
P62140	0.0684524	-0.381189	-0.389761	0.453927	0.167182	0.776811
O94832	0.0600008	-0.816189	-0.298152	0.617171	0.16736	0.776348
P32119	-0.903728	-0.520222	-0.328949	-0.479142	0.167408	0.776224
O75534	-0.256569	0.20434	0.189544	-0.453511	0.167547	0.775863
Q8IXI2	-0.272847	-0.768735	-0.691712	0.457377	0.167702	0.775463
P17693	0.301878	1.09254	0.657454	-0.573118	0.167767	0.775294
Q14192	0.476733	-0.452598	0.116885	0.644589	0.168093	0.77445
Q09666	-0.0693882	-1.01146	-0.429838	0.651262	0.168255	0.774032
P63027	-0.0321671	-0.388856	-0.755763	0.540142	0.168378	0.773716
Q8NC60	-0.0183785	0.855696	0.337574	-0.615013	0.168501	0.773398
O00391	-0.456269	-0.0829035	0.633345	-0.73149	0.168985	0.772152
Q9UGP4	0.341006	0.853892	0.746844	-0.459362	0.169041	0.772007
Q969Z3	-0.145538	2.58518	0.535644	-1.70595	0.169363	0.771181
Q9BTT0	0.318507	-0.132099	-0.129552	0.449333	0.1704	0.76853
Q9UHG3	-0.1095	-1.78438	-0.571557	1.06847	0.170697	0.767775
Q13243	-0.396115	0.0771611	0.0309123	-0.450151	0.170899	0.76726
Q96BP3	-0.673015	-0.317206	0.273947	-0.651385	0.170912	0.767227
Q99707	0.0757374	-0.763188	-0.274501	0.594582	0.170982	0.76705
P30085	0.00353025	-0.55814	-0.377112	0.471156	0.171045	0.76689
O60220	-0.705308	-0.352586	0.198961	-0.628495	0.171079	0.766803
P21912	-0.246051	0.77603	0.115892	-0.692012	0.171086	0.766786
O75940	-0.316929	0.0974248	0.173393	-0.452338	0.17117	0.766572
Q9Y678	0.383623	-0.0898296	-0.041535	0.449305	0.171603	0.765474
Q9H0N0	-0.232145	-0.989276	-0.581196	0.553091	0.171771	0.76505
Q15006	-0.463561	0.42398	-0.113145	-0.618979	0.17186	0.764825
Q92945	-0.873193	-0.52397	-0.00107784	-0.61067	0.172139	0.76412
Q53F19	-0.547171	-0.178595	0.0456017	-0.480674	0.172503	0.763203
P42285	-0.223178	0.309151	0.165729	-0.460618	0.172588	0.762988
O75251	-0.195931	0.64658	0.151249	-0.594846	0.172733	0.762625
Q969V3	-0.450622	-0.0616417	0.0806653	-0.460134	0.172775	0.762519
P82979	-0.467629	-0.00359245	-0.0382121	-0.446726	0.172887	0.762238
P48960	-1.82962	-1.42957	-0.486073	-0.871795	0.172897	0.762212
O43291	0.269989	0.934609	2.99298	-1.69381	0.172955	0.762067
O43765	-0.47416	-0.0400177	-0.0162528	-0.446025	0.173071	0.761775
P26599	-0.377628	0.0248998	0.124812	-0.452484	0.173172	0.761522
Q9UGV2	0.567379	0.222346	-0.220777	0.566595	0.173685	0.760237
P49815	0.737083	1.68157	1.08727	-0.64734	0.173833	0.759868
Q86X55	-0.363917	0.793449	0.00752245	-0.764403	0.173979	0.759502
Q96JB5	0.335414	-0.447251	-0.00864539	0.563362	0.174275	0.758765
Q99959	-0.331681	0.0146039	0.389493	-0.533729	0.174336	0.758612
O95563	-0.658994	0.0894761	-0.314138	-0.546663	0.174337	0.758611
Q8N612	-0.0118303	0.34811	0.603164	-0.487467	0.174384	0.758493
Q92879	-0.530908	-0.0246733	-0.133093	-0.452024	0.174386	0.758489
Q92541	0.216236	-1.14647	-0.182369	0.880655	0.174825	0.757398
Q96A72	0.0169834	0.359849	0.802267	-0.564075	0.174938	0.757117
Q6YP21	-0.743263	-0.392277	-0.0854441	-0.504403	0.175264	0.756306
Q6PIU2	-0.192561	-0.749962	-0.565166	0.465003	0.175954	0.7546
Q9Y6D5	0.455409	0.0728259	-0.0717907	0.454892	0.176833	0.752438
Q8WXI4	-0.0589182	-0.87719	-0.398256	0.578804	0.176934	0.752189
Q15007	-0.366193	-0.0134358	0.260518	-0.489735	0.177109	0.75176
O00442	0.694764	0.308624	0.177209	0.451848	0.177248	0.751418
P55809	-0.511463	-1.16244	-0.859463	0.49949	0.177529	0.750732
P41743	-0.208809	-0.604006	-0.705702	0.446045	0.178038	0.749487
O00499	0.276812	-0.0891355	-0.288908	0.465834	0.178052	0.749453
Q9NQ55	-0.423506	-0.0849779	0.316098	-0.539066	0.17822	0.749044
O75348	-0.486488	-1.09818	-0.840046	0.482628	0.178334	0.748767
P52758	-0.388383	0.194112	-0.028289	-0.471295	0.178584	0.748157
Q06124	-0.0388085	-1.25594	-0.40823	0.793277	0.178659	0.747976
Q7Z5K2	-0.0460888	0.38804	1.59498	-1.0376	0.178951	0.747266
Q8N9N7	0.174565	-0.211453	-0.335731	0.448157	0.179044	0.747039
Q9BQ52	-0.0273561	0.691707	0.310896	-0.528658	0.17907	0.746977
O75792	-0.21495	0.121012	0.555574	-0.553243	0.179076	0.746963
O94925	-0.120986	-0.566811	-0.549312	0.437076	0.179577	0.745749
P49406	-0.222491	0.243991	0.188599	-0.438786	0.179727	0.745387
Q96ER9	-0.643267	-0.255162	-0.1402	-0.445586	0.179829	0.74514
Q7Z4R8	-0.0644517	0.342976	0.406663	-0.439271	0.179874	0.745032
P07311	-0.212217	-0.581379	-0.757584	0.457264	0.180014	0.744695
P51648	0.0656407	-0.582355	-0.278416	0.496026	0.180062	0.744578
O60437	-0.430634	-2.46335	-0.931613	1.26685	0.180198	0.74425
A0MZ66	0.417098	-0.00883386	-0.0293882	0.436209	0.180296	0.744014
P30740	0.408247	-0.352586	0.0745392	0.54727	0.180552	0.743398
Q9H5V9	-0.210853	0.731541	0.126787	-0.640017	0.180621	0.743232
P63272	-1.0376	-0.588228	-0.615451	-0.435759	0.180805	0.742788
Q2VPK5	0.711409	1.07932	1.25511	-0.455808	0.181001	0.742318
O14880	-0.224554	-0.897705	-0.563573	0.506085	0.181061	0.742175
Q9BW92	0.498996	0.0986438	0.0235111	0.437919	0.181722	0.740593
P55072	0.305219	-0.180072	-0.0888777	0.439694	0.181755	0.740515
P45877	-0.461937	-0.793397	-1.32624	0.597883	0.181992	0.739949
Q99747	0.326046	-0.101681	-0.113145	0.433459	0.182246	0.739342
Q7Z434	0.662376	-0.14936	0.332449	0.570831	0.182361	0.739067
Q9H6W3	0.569763	0.167059	0.0998948	0.436286	0.182377	0.739029
Q9GZP4	0.0418033	-0.322907	-0.50277	0.454642	0.182551	0.738617
Q9NRR5	0.457985	-0.0940012	0.0958677	0.457052	0.182553	0.738612
Q5VSL9	0.0940664	-0.503479	-0.255083	0.473348	0.182618	0.738456
P62191	-0.689071	-0.357593	0.0393245	-0.529937	0.182727	0.738197
O14979	-0.20949	0.211682	0.235112	-0.432887	0.182908	0.737768
P0CG12	0.459271	1.22709	3.90308	-2.10581	0.182941	0.737688
P0DMV9	-0.677718	-0.100281	-0.324894	-0.465131	0.183409	0.73658
P12081	-0.696689	-0.0339939	-0.360417	-0.499484	0.183439	0.736508
Q9Y617	-1.57323	-1.20392	-0.281032	-0.830753	0.183441	0.736502
P62993	0.325106	-0.11081	-0.102694	0.431858	0.183448	0.736487
Q9Y2S7	0.0549059	0.610717	0.41396	-0.457432	0.183536	0.736278
Q06210	0.109984	-1.20994	-0.262819	0.846364	0.183586	0.73616
Q9Y6Y8	-0.438596	-0.0988835	0.196143	-0.487226	0.183831	0.735581
Q9NRG9	-0.465187	-0.139266	0.354527	-0.572817	0.184737	0.733447
Q9HCG8	-0.292914	0.173436	0.106915	-0.43309	0.184794	0.733312
O14639	0.621989	0.287934	-0.379913	0.667978	0.184952	0.732941
Q9NV31	-0.845407	-0.519287	-0.0831595	-0.544184	0.185029	0.73276
P31946	0.193749	-0.543804	-0.133093	0.532198	0.185203	0.732352
P98194	-0.536023	-0.183772	0.0309123	-0.459593	0.185416	0.731854
Q96GA7	-3.05341	-2.57165	-1.036	-1.24958	0.185535	0.731573
Q9BTC8	0.132192	-0.386296	-0.237193	0.443936	0.185589	0.731448
O94973	0.317562	-0.0568836	-0.188495	0.440252	0.185929	0.730654
Q8N5N7	-0.228	0.159486	0.253305	-0.434395	0.18607	0.730324
O43823	0.801705	0.312832	0.419609	0.435485	0.186572	0.729153
Q5H8A4	0.511861	0.881067	1.85623	-0.856789	0.186786	0.728656
P47914	-0.305236	0.571307	0.0182012	-0.59999	0.186862	0.728478
Q00839	-0.33465	0.102295	0.0827016	-0.427148	0.187309	0.727442
O60826	0.2894	-0.480542	-0.0326909	0.546016	0.187318	0.72742
Q13438	-0.106326	0.228484	0.522203	-0.48167	0.187372	0.727295
Q9BXW9	-0.536023	-0.0359991	-0.161733	-0.437158	0.187542	0.726902
Q12792	0.241371	-0.156613	-0.218268	0.428811	0.187816	0.726268
O00410	-0.49062	-0.144304	0.0816838	-0.45931	0.187936	0.725989
P46976	-1.29364	-0.613956	-0.96698	-0.503168	0.18803	0.725772
Q8NCL4	-0.225931	0.532596	0.0948592	-0.539659	0.188319	0.725105
Q9BV86	-0.399219	0.392519	-0.0797394	-0.555609	0.188637	0.724373
Q9UBB5	-0.0868003	0.309151	0.372948	-0.42785	0.18872	0.724181
Q8WWV3	0.121943	-0.208434	-0.516576	0.484448	0.189048	0.723427
O00303	-0.563619	-0.0946977	-0.175052	-0.428744	0.189276	0.722905
P41208	-0.281413	0.261511	0.0714664	-0.447902	0.189403	0.722613
Q9H0A0	-0.237692	0.439937	0.0867655	-0.501043	0.189509	0.72237
Q15545	-0.0768248	0.537548	0.256014	-0.473606	0.190117	0.720978
Q9NTJ5	-0.877516	-0.444586	-0.463613	-0.423417	0.190278	0.72061
Q15843	0.65004	0.233486	0.22039	0.423102	0.190429	0.720266
Q96FV9	0.0227937	0.390032	1.41275	-0.878596	0.190535	0.720025
Q16181	0.200942	-0.369343	-0.141388	0.456307	0.190583	0.719917
Q86WA8	-1.17317	-0.846367	-0.131912	-0.684029	0.19067	0.719718
P55735	-0.866733	-0.547613	-0.150926	-0.517464	0.190709	0.719629
Q9NVP1	0.0406583	0.357305	0.80103	-0.53851	0.190809	0.7194
P10155	0.18393	-0.458861	-0.142576	0.484648	0.191008	0.718949
Q96GS4	-0.369995	0.0255408	1.22131	-0.993423	0.191012	0.71894
Q9H7Z7	-0.153378	0.176903	0.466369	-0.475014	0.191052	0.718848
Q15067	-1.40155	-1.08567	-0.642106	-0.537663	0.191299	0.718286
Q96G21	-0.676776	-0.359265	0.243327	-0.618807	0.191336	0.718204
P11387	1.56658	1.24537	0.889766	0.499017	0.191559	0.717697
P48651	-0.285715	0.0452735	0.820684	-0.718694	0.191605	0.717592
P61077	-0.255162	0.0697213	0.789856	-0.684951	0.191889	0.716949
Q13724	-0.726596	-0.406041	-0.0537849	-0.496683	0.192246	0.716143
Q86U42	-0.460316	-0.104483	0.060143	-0.438145	0.19249	0.715592
P28799	-0.122909	-1.19493	-0.448831	0.698971	0.192595	0.715355
Q96GM8	-0.524962	-0.193437	0.606706	-0.731596	0.192643	0.715247
O60610	-0.774161	-0.456173	-0.0854441	-0.503353	0.192806	0.71488
O95232	-0.230071	0.172858	0.208317	-0.420659	0.193002	0.714438
Q9Y6M1	-0.293636	0.272895	0.0435123	-0.45184	0.194264	0.711607
O75323	-0.197281	-0.697182	-0.558804	0.430712	0.194335	0.711449
Q09028	0.25427	0.654891	0.690543	-0.418447	0.194826	0.710354
Q8N3E9	0.402465	-1.12071	0.0266877	0.949474	0.195022	0.709915
O14497	-0.214266	0.245092	0.168608	-0.421116	0.19511	0.709721
Q9BPX5	-0.51904	-0.19792	0.111909	-0.476035	0.195494	0.708866
Q9UPN6	1.30689	-0.134245	0.945656	0.901182	0.196365	0.706935
P48723	-0.658994	-0.318019	-0.116645	-0.441662	0.196378	0.706907
Q15631	-0.413271	0.0287418	-0.020618	-0.417333	0.196384	0.706893
P21127	-0.247449	0.146578	0.192376	-0.416926	0.196538	0.706554
Q8NBJ5	-0.725621	-0.394848	-0.14973	-0.453332	0.196598	0.70642
P68104	-0.403109	-0.0691504	0.15899	-0.448028	0.196929	0.705691
Q9GZN8	-0.158629	0.468978	0.159954	-0.473095	0.197433	0.704581
O14975	-1.94056	-1.44547	0.37378	-1.40472	0.197586	0.704244
P27635	-0.574982	-0.260623	0.0776055	-0.483474	0.197708	0.703975
P08174	-2.27784	-1.86764	-0.478548	-1.10475	0.197802	0.70377
O95834	0.0962723	-1.38459	-0.266702	0.921919	0.197985	0.703367
P62979	-0.277837	0.116806	0.157058	-0.41477	0.198079	0.703162
Q9UBQ7	0.0285807	-0.598069	-0.288908	0.472069	0.198224	0.702843
Q92558	-0.329459	-1.42781	-0.64716	0.708029	0.198303	0.702672
P43243	-0.307421	0.0796325	0.136622	-0.415548	0.198318	0.702638
Q86YS7	-0.597981	-0.0480888	-0.262819	-0.442527	0.198392	0.702476
Q9H496	-0.315463	0.161237	0.0497713	-0.420967	0.198752	0.701689
Q9UNN8	0.457985	0.151873	-0.258946	0.511522	0.198816	0.701548
O95757	-0.363159	0.134149	-0.00864539	-0.425911	0.198867	0.701437
P52907	-0.0424441	-0.542853	-0.395418	0.426692	0.198927	0.701307
Q14966	1.17873	0.853531	-0.0108149	0.757376	0.199006	0.701134
Q9BXW6	0.699488	-0.261404	0.3936	0.63339	0.199313	0.700464
Q8NBJ7	0.647786	-0.123546	0.345227	0.536945	0.199359	0.700364
Q14690	-0.250249	0.323297	0.0765841	-0.45019	0.199384	0.700309
O95478	-0.116509	0.56911	0.190489	-0.496308	0.199944	0.699092
Q92643	0.537657	0.236812	-0.295505	0.567003	0.199953	0.699072
Q9H3P2	0.0935144	0.455245	0.572337	-0.420277	0.20001	0.698949
Q9NXH9	-0.513984	0.323297	-0.213263	-0.569001	0.200043	0.698877
Q13084	0.165664	0.475092	0.827379	-0.485571	0.200096	0.698762
P09493	0.207589	1.02426	0.507878	-0.558479	0.200301	0.698318
O15162	0.743431	-1.03132	0.344379	1.0869	0.200586	0.697699
Q13813	-1.14163	-0.841683	-0.282341	-0.579621	0.200668	0.697521
P26440	0.373655	-0.00490102	-0.0751919	0.413701	0.200802	0.697233
P08238	-0.437798	-0.0487634	-0.00323595	-0.411798	0.200841	0.697147
P55196	0.133267	-0.96998	-0.179926	0.708219	0.200978	0.696853
P04183	-0.0731017	-0.455279	-0.515035	0.412055	0.201449	0.695836
O14656	-0.161262	-0.59511	-0.549312	0.410949	0.201579	0.695554
P78371	-0.389155	-0.000326217	0.0435123	-0.410748	0.201655	0.695392
Q9P0K7	0.349816	0.922269	0.67308	-0.447859	0.201775	0.695133
Q9HCS7	-0.22938	0.592229	0.068387	-0.559688	0.201866	0.694937
Q2M2I8	-0.164559	-1.53527	-0.504297	0.855224	0.202028	0.694589
Q58FF6	-0.297975	0.00683357	0.375442	-0.489113	0.202182	0.694256
Q5EBL8	0.700576	-0.30991	0.396877	0.657092	0.202301	0.694003
Q5TAQ9	-0.849647	-0.540005	0.241505	-0.700397	0.202351	0.693894
O60613	-1.06445	-2.70567	-1.43857	1.00767	0.202716	0.693112
P14618	0.0395124	-0.587248	-0.270596	0.468434	0.202921	0.692672
Q13595	-0.403888	-0.0677822	0.119863	-0.429928	0.203152	0.692179
Q7L2H7	-0.482367	-0.0863624	-0.0627597	-0.407806	0.203427	0.691592
Q15003	-0.390698	-0.0200355	0.0622084	-0.411785	0.203434	0.691577
P46379	0.515574	0.208863	-0.126021	0.474153	0.203612	0.691198
Q9Y6D9	0.359031	0.0287418	-0.178706	0.434013	0.20371	0.690988
P17812	-0.433018	-0.0313247	-0.020618	-0.407047	0.203837	0.690717
P14866	-0.569727	-0.217508	-0.0877322	-0.417107	0.20434	0.689647
P06493	-0.961061	-0.652403	-0.342546	-0.463586	0.204778	0.688717
Q8TB72	-0.0687702	0.437531	0.271271	-0.423171	0.204893	0.688472
Q969U7	0.978934	-0.62498	0.617982	0.982433	0.20602	0.68609
Q6VMQ6	-0.101262	0.583113	0.196143	-0.49089	0.206255	0.685596
P15291	-0.0880521	-0.511827	-0.474051	0.404887	0.206459	0.685167
P12931	0.703834	0.312306	-1.1272	1.11128	0.206562	0.68495
Q16513	0.225839	-0.281087	-0.110816	0.42179	0.206751	0.684552
P08758	-0.320603	-1.186	-0.610507	0.577649	0.206951	0.684132
Q13838	-0.401552	-0.000978873	0.00430334	-0.403214	0.207144	0.683727
Q12834	-0.156658	0.30176	0.202711	-0.408894	0.207603	0.682767
Q15019	0.171953	-0.412973	-0.139013	0.447946	0.207682	0.682601
Q9NVH1	-0.656206	-0.343453	-0.0808786	-0.444041	0.207992	0.681953
P15586	-0.152723	-1.05553	-0.441496	0.595788	0.20814	0.681645
P35080	-0.186515	-0.879588	-0.48005	0.493304	0.208253	0.681409
O15173	-0.674894	-0.317206	-0.215763	-0.408409	0.208288	0.681335
P84095	-0.22731	0.160654	0.189544	-0.402409	0.208312	0.681285
P56211	0.934316	0.315979	-2.35903	1.95584	0.208374	0.681157
Q8IWZ3	-0.161262	0.196961	0.296054	-0.407769	0.20859	0.680706
Q9Y265	-0.378394	0.15246	-0.0537849	-0.427731	0.208642	0.680598
Q9NQW6	0.348428	0.0484311	-0.286278	0.467352	0.208696	0.680487
Q7L014	-0.52073	-0.118579	-0.120154	-0.401363	0.208771	0.68033
Q9Y4Z0	-0.0237584	0.548294	0.288135	-0.441973	0.209072	0.679704
O75410	0.702387	0.180361	0.375442	0.424485	0.209113	0.679618
P16083	0.928137	0.304404	0.62708	0.462395	0.209168	0.679505
Q9BZE9	0.260676	-0.647285	-0.0260932	0.597365	0.209464	0.678891
O43242	-0.531759	-0.071205	-0.177487	-0.407413	0.209713	0.678374
P61289	-0.211535	0.323297	0.109914	-0.428141	0.209791	0.678212
Q9UIG0	1.13246	2.07701	1.41961	-0.615847	0.209999	0.677782
P35249	-0.489793	-0.100981	-0.0786012	-0.400002	0.21027	0.677223
Q9NX55	-0.0899318	0.581806	0.202711	-0.48219	0.210307	0.677145
P62942	-0.0183785	-0.458861	-0.384125	0.403115	0.210354	0.67705
Q15005	0.39442	-0.415581	0.109914	0.547254	0.210367	0.677022
Q9NPL8	0.00646554	0.86468	0.290779	-0.571264	0.210417	0.676919
Q68CP9	-0.0849246	0.277746	0.359574	-0.403585	0.210555	0.676634
Q8NEZ2	0.313776	-0.156613	-0.0326909	0.408428	0.211037	0.675641
Q6P2Q9	-0.2129	0.199235	0.173393	-0.399214	0.211072	0.675569
P16333	0.39083	0.729575	0.876329	-0.412122	0.211128	0.675454
Q14019	0.0331936	-0.309101	-0.444426	0.409957	0.211293	0.675115
P11441	0.399341	0.0814833	-0.139013	0.428106	0.211348	0.675002
Q6ZRP7	-0.367713	-0.0829035	0.375442	-0.513982	0.211626	0.674432
Q9NRF8	-0.105692	-1.34263	-0.411092	0.771167	0.211676	0.674328
Q96TA2	-0.427462	0.276669	-0.1402	-0.495697	0.211779	0.674117
Q5TBB1	-0.610519	-0.327811	0.165729	-0.529477	0.212059	0.673543
Q9Y446	-0.515668	-0.225876	0.158024	-0.481742	0.212071	0.673519
P11310	-0.0118303	-0.61196	-0.312799	0.450549	0.212114	0.67343
O60942	-0.572352	0.0684776	-0.278416	-0.467383	0.212123	0.673411
Q5JTV8	-0.176494	-0.737944	-0.486073	0.435515	0.212355	0.672937
Q9H0R4	-0.014208	-0.943391	-0.296828	0.605902	0.212422	0.672801
O43264	0.310929	-0.0960916	-0.0763275	0.397139	0.21279	0.672048
Q9Y4X5	0.0285807	0.33006	0.620087	-0.446493	0.212962	0.671697
P26374	0.529517	0.0268221	0.201774	0.415219	0.213217	0.671179
Q9H4A4	0.0326178	-0.706732	-0.249949	0.510959	0.213261	0.671089
Q9H4L5	0.526249	0.0204044	0.1999	0.416097	0.213293	0.671024
Q9NYV4	0.886363	0.603007	-0.10733	0.638524	0.213622	0.670354
O75879	-0.0893049	0.381544	0.2524	-0.406277	0.213657	0.670283
Q9Y6W5	-0.0955857	-0.591173	-0.425491	0.412746	0.213718	0.670158
Q8N8R5	-0.207448	0.0913143	1.00054	-0.753375	0.213723	0.670148
Q969G3	-0.198633	0.10351	0.384549	-0.442662	0.213739	0.670117
Q9Y2U8	0.485595	0.165315	-0.0337934	0.419834	0.213881	0.669828
O94992	-0.957624	-0.676181	0.00752245	-0.623295	0.213973	0.669642
Q5T6V5	-0.0987364	-0.436617	-0.574763	0.406954	0.214361	0.668854
P35237	0.271941	-0.272393	-0.0393189	0.427798	0.214413	0.668748
Q6P1N9	0.0813162	-0.251275	-0.405373	0.40964	0.214485	0.668603
Q9Y6M9	0.0303123	0.308097	0.846679	-0.547076	0.214678	0.668213
P14406	-0.671137	-0.394848	0.206451	-0.576939	0.215642	0.666266
Q9UJA5	-0.530908	-0.202417	-0.0393189	-0.41004	0.215651	0.666248
O75369	-0.393791	-1.05553	-0.679581	0.473763	0.215732	0.666086
Q96MH6	-0.0880521	-1.50533	-0.403947	0.866586	0.21579	0.665969
Q9GZY8	-0.067535	-0.569713	-0.391173	0.412908	0.2159	0.665748
O60832	-0.210172	0.179785	0.186707	-0.393418	0.216	0.665546
Q13347	-0.270713	0.143038	0.103911	-0.394187	0.216142	0.66526
Q8WWY3	-0.0339754	0.277208	0.501803	-0.423481	0.216177	0.66519
Q8N2K0	-0.134502	-1.14647	-0.41396	0.645712	0.216501	0.66454
Q7Z417	-0.260798	0.0796325	0.202711	-0.401969	0.216684	0.664173
P42345	-0.791391	-0.506256	0.323866	-0.700196	0.216992	0.663556
Q9NW82	0.117605	0.391525	0.924808	-0.540561	0.217317	0.662907
Q96BR5	0.00529214	0.376528	0.419609	-0.392777	0.217633	0.662275
Q9Y371	0.0774133	-0.342625	-0.288908	0.39318	0.21785	0.661843
Q9NQT8	0.258215	-0.856962	-0.0249965	0.699195	0.218068	0.661408
Q5T5P2	-0.727571	-0.453491	0.234196	-0.617923	0.21838	0.660787
Q9Y296	0.298529	0.95864	0.580286	-0.470934	0.218635	0.660281
P13498	2.8989	2.62242	1.8728	0.651286	0.218712	0.660127
Q8TE67	0.651916	0.380543	-0.146149	0.534719	0.219143	0.659272
O14776	-0.457077	0.119811	-0.161733	-0.436116	0.219285	0.658992
P26639	-0.801623	-0.49059	-0.281032	-0.415812	0.219557	0.658453
O15397	-0.366193	0.299642	-0.0865877	-0.47272	0.219635	0.658298
Q01813	0.46483	0.163569	-0.0854441	0.425768	0.219889	0.657797
Q9NSK0	0.220287	-0.799061	-0.0537849	0.64671	0.219934	0.657708
Q7Z7K6	1.91383	2.1841	2.84833	-0.602387	0.220183	0.657217
Q96A33	-0.443395	-0.100981	0.00430334	-0.395056	0.220761	0.656078
Q9H6E5	0.328394	0.74989	0.68787	-0.390486	0.220915	0.655774
P60866	-0.354095	0.0522111	0.0171369	-0.388769	0.221022	0.655564
P05091	-0.0534059	-2.026	-0.422599	1.17089	0.221968	0.653709
Q9UBQ5	-0.391471	0.357305	-0.122498	-0.508875	0.222096	0.653459
O00750	0.452399	0.729575	1.10792	-0.466346	0.222218	0.65322
P10619	-0.0731017	-1.57748	-0.384125	0.907701	0.222487	0.652696
P46940	-0.0527947	-0.91975	-0.318162	0.566161	0.222629	0.652418
Q13425	-0.0962153	-0.467855	-0.498197	0.386811	0.222699	0.652283
P10599	-0.893842	-0.544755	-0.462128	-0.390401	0.222704	0.652272
O75746	0.393075	0.01654	-0.00323595	0.386423	0.22276	0.652163
Q9P035	0.026847	-0.58431	-0.25637	0.447187	0.222785	0.652114
P49006	0.00470508	0.495133	2.86971	-1.67772	0.222847	0.651994
Q9HCY8	-0.260798	-1.43662	-0.539883	0.727453	0.222859	0.65197
Q9Y5M8	-0.890562	-0.545707	-0.45325	-0.391084	0.223041	0.651614
Q9H009	-0.113319	0.897619	6.2227	-3.67348	0.223667	0.650398
Q5VZE5	-0.267873	0.478373	-0.00107784	-0.506521	0.22369	0.650353
Q99961	-0.27641	0.148345	0.075562	-0.388363	0.223755	0.650227
Q96SB8	0.402465	-0.00555575	0.0382757	0.386105	0.223954	0.64984
Q15814	-0.123551	0.178633	0.400962	-0.413348	0.224543	0.648701
Q9HD33	-0.355602	-0.0677822	0.217613	-0.430517	0.225051	0.647718
P61966	-0.33465	-0.0718905	0.613764	-0.605586	0.225139	0.647549
P68400	-0.342098	0.00488443	0.0857506	-0.387415	0.225373	0.647099
Q8IYB5	1.84269	1.57897	0.850867	0.627767	0.225451	0.646949
P43304	0.0588701	-0.438384	-0.251231	0.403678	0.225848	0.646183
Q16531	-0.295081	0.0223327	0.183864	-0.398179	0.226144	0.645615
Q9UBV4	-0.221803	-0.497941	-1.43857	0.746454	0.226185	0.645537
P05534	0.170383	1.01912	0.430043	-0.554197	0.226411	0.645103
Q9NVI1	0.118148	-0.748866	-0.141388	0.563275	0.22645	0.645027
Q96FJ2	-0.144235	-0.561025	-0.496676	0.384616	0.226674	0.644597
Q9BXY0	-0.0118303	0.317027	0.439608	-0.390148	0.227592	0.642842
Q8NB90	-0.35711	0.147757	-0.052667	-0.404655	0.227655	0.642723
P37837	-0.0737216	-0.855781	-0.333014	0.520676	0.227669	0.642696
P20933	0.327924	0.01654	-0.158122	0.398715	0.22803	0.642008
O75489	0.0718193	0.413242	0.501042	-0.385323	0.228055	0.64196
Q13444	-0.153378	0.355267	0.148335	-0.405179	0.228556	0.641008
Q9BYD2	0.12086	0.434638	1.78236	-0.987638	0.228885	0.640383
Q14694	-0.119065	0.389036	0.181966	-0.404566	0.229149	0.639881
O75400	-0.683384	-0.38374	-0.173836	-0.404596	0.229737	0.63877
Q8WVM8	0.210138	-0.457069	-0.0537849	0.465565	0.230562	0.637213
Q7Z4G1	0.0291581	-0.525847	-0.255083	0.419623	0.23073	0.636896
O95747	-0.68433	-0.408637	-0.0946186	-0.432702	0.231042	0.636308
O60664	-0.195931	-0.59511	-0.55405	0.378649	0.231062	0.636271
Q9BQS8	-0.137739	-1.23583	-0.396836	0.678593	0.231261	0.635898
Q03252	-0.772148	-0.482364	-0.242282	-0.409825	0.231869	0.634757
P13804	0.0968233	-0.284261	-0.275805	0.376856	0.231884	0.63473
Q8WUF5	0.129502	-1.13067	-0.139013	0.764343	0.232072	0.634377
P49773	-0.881852	-0.594125	-0.346651	-0.411464	0.232175	0.634184
Q9NUU7	-0.319868	0.16182	-0.0129876	-0.394284	0.232231	0.634079
Q96D53	0.187555	0.462364	0.773562	-0.430408	0.232234	0.634075
Q9Y6V7	-0.0315649	0.895517	0.218539	-0.588593	0.23292	0.632794
P02786	-1.36164	-1.08152	0.0560033	-0.848885	0.232937	0.632762
P62304	-0.54545	-0.0732626	-0.235924	-0.390857	0.23327	0.632141
Q8NC56	-0.0171857	-0.542853	-0.306123	0.407302	0.23338	0.631936
Q15942	0.584373	0.328502	-0.122498	0.481371	0.233385	0.631927
Q9NR45	-0.772148	-0.470565	-0.282341	-0.395695	0.233515	0.631685
O14929	-0.0479146	-0.500707	-0.36596	0.385419	0.233915	0.630942
P31040	-0.303054	0.476499	-0.052667	-0.51497	0.233915	0.630941
Q16718	0.00529214	0.459995	0.322144	-0.385777	0.234042	0.630706
Q14258	0.29277	-0.212964	-0.00107784	0.399791	0.234651	0.629578
O00566	-0.208809	0.0814833	0.306547	-0.402824	0.23479	0.62932
P17844	-0.201339	0.411282	0.0642709	-0.439116	0.235158	0.628641
Q6IAA8	-0.538588	-0.260623	0.0160718	-0.416313	0.235265	0.628443
Q9UIJ7	-0.138387	-1.03533	-0.384125	0.57134	0.235599	0.627826
Q9UHY1	0.336814	-0.0494383	-0.0239006	0.373484	0.235609	0.627809
P49720	0.209119	-0.118579	-0.220777	0.378797	0.236036	0.627021
Q96LJ7	-0.495595	-0.238904	0.166689	-0.459487	0.236231	0.626664
Q9H3U1	0.304265	-0.0507892	-0.0854441	0.372382	0.237052	0.625157
P08243	-1.56449	-1.29223	-0.136642	-0.850056	0.237204	0.624877
P30838	0.333078	0.0509522	-0.197116	0.406159	0.237208	0.62487
Q12962	0.107799	0.469449	0.489577	-0.371714	0.237254	0.624786
Q96BJ3	0.547364	0.286865	-0.0740573	0.44096	0.237796	0.623796
Q9UGJ1	0.888592	0.288468	0.624287	0.432214	0.2378	0.623788
P08237	0.252787	-0.350921	-0.0108149	0.433655	0.237817	0.623757
Q15434	-0.866733	1.14893	-0.536753	-1.17282	0.238083	0.623271
P11021	-1.26929	-1.01541	-0.0549037	-0.734134	0.238233	0.622998
Q9H6Y2	0.491473	0.951574	0.799174	-0.383901	0.238252	0.622963
Q9BTC0	0.662004	0.236812	0.335867	0.375664	0.238811	0.621945
Q8IYB3	-0.315463	-0.0568836	0.308288	-0.441165	0.238927	0.621734
Q5T280	-0.221803	0.282581	0.0663304	-0.396259	0.238982	0.621635
P35659	-0.513143	-0.180811	-0.0980742	-0.3737	0.239061	0.621492
P17676	-0.0165897	0.225139	0.973907	-0.616113	0.239122	0.62138
Q9Y3B7	-0.304508	-0.0333262	0.255111	-0.415401	0.23927	0.621111
P16949	0.104515	-0.348427	-0.204546	0.381001	0.239709	0.620316
Q8TEA8	-0.0497427	0.213371	0.543058	-0.427957	0.239737	0.620265
P36543	-0.0570785	-0.691903	-0.312799	0.445272	0.239746	0.620249
Q8IXH7	-0.156001	0.78628	0.0837186	-0.591001	0.239802	0.620148
Q9BT17	0.35074	0.668089	0.787985	-0.377297	0.239809	0.620134
O95721	0.469943	0.22904	-0.312799	0.511823	0.240497	0.618891
Q5BJH7	0.0285807	0.266943	0.984292	-0.597037	0.24081	0.618326
O43709	0.326046	0.806935	0.620087	-0.387465	0.241187	0.617646
P40123	0.168812	-1.32128	-0.100382	0.879641	0.241272	0.617493
O96011	0.184448	-0.606984	-0.0549037	0.515392	0.241321	0.617405
Q8NB37	0.228355	-0.323723	-0.041535	0.410984	0.241626	0.616856
Q5T2T1	-0.389155	-0.118579	0.159954	-0.409842	0.241696	0.616731
Q13608	0.986684	0.119211	0.750051	0.552053	0.241805	0.616535
Q6L8Q7	-0.207448	0.0839473	0.277507	-0.388175	0.241873	0.616413
Q9BSV6	0.9041	0.664389	0.14249	0.50066	0.242143	0.615928
P55145	-0.787318	-0.551432	0.122835	-0.573019	0.242169	0.615882
P48735	-0.0527947	-1.15081	-0.292863	0.66904	0.24249	0.615305
P13861	-0.833811	-0.569713	-0.266702	-0.415603	0.243159	0.61411
P46736	0.759527	0.520822	-0.335731	0.666982	0.243233	0.613977
Q9HCN8	-0.116509	0.129386	0.554841	-0.458622	0.243371	0.613731
P56192	-0.385302	-0.112924	0.148335	-0.403008	0.24353	0.613447
O00151	0.0297353	-0.313959	-0.359034	0.366232	0.243884	0.612818
Q14344	0.269011	0.508493	0.995684	-0.483077	0.244063	0.612497
P52429	0.12086	-0.215234	-0.27711	0.367032	0.244129	0.612381
Q9UBC2	-0.0583047	0.278284	0.338426	-0.36666	0.24439	0.611917
O60506	-0.286434	0.232376	-0.0108149	-0.397214	0.244469	0.611776
Q9NX46	0.448951	0.162986	-0.0393189	0.387117	0.244782	0.611221
P09622	0.380459	-0.0447203	0.0642709	0.370684	0.245107	0.610644
O00161	0.512274	-0.142863	0.266801	0.450305	0.245221	0.610442
O15371	-0.403888	-0.0575624	-0.0217114	-0.364251	0.245509	0.609932
Q5T9A4	-0.413271	0.136525	-0.148536	-0.407266	0.245888	0.609262
Q16512	0.404691	-0.0953945	0.124812	0.389982	0.245982	0.609097
Q02978	0.0684524	-0.207681	-0.440034	0.39231	0.246576	0.608049
P21589	0.193234	-0.0400177	-0.905141	0.665813	0.24658	0.608042
Q13561	0.272429	-0.154433	-0.0404265	0.369859	0.246616	0.607979
P35637	-0.0987364	0.299112	0.23328	-0.364932	0.246631	0.607952
P47756	-0.15076	-0.609968	-0.445893	0.37717	0.247074	0.607173
P47985	-0.0442653	0.20434	0.571612	-0.432242	0.247386	0.606624
Q8N1F7	-0.232837	0.00228146	0.473371	-0.470664	0.248623	0.604459
Q07864	-0.898227	0.537997	-0.648848	-0.842802	0.248763	0.604214
Q9Y2W2	-0.492277	-0.0433752	-0.194647	-0.373265	0.248796	0.604157
P52272	-0.547171	-0.255162	-0.0865877	-0.376296	0.248808	0.604136
P98175	-0.348084	0.00942835	0.0150059	-0.360301	0.248938	0.603908
Q9Y2R4	-0.0632202	0.190687	0.514681	-0.415904	0.248984	0.603829
O14964	0.13434	-0.361778	-0.142576	0.386518	0.249181	0.603485
O43865	0.858367	0.612851	0.238769	0.432557	0.249253	0.60336
Q96RP9	-0.0824275	0.469449	0.177209	-0.405757	0.249316	0.603249
Q92615	-0.158629	0.377533	0.104913	-0.399852	0.249562	0.602822
Q02252	0.276326	-0.790009	0.0497713	0.646445	0.249965	0.602122
Q9Y3Y2	-0.367713	-0.127816	0.280171	-0.44389	0.250195	0.601721
P38919	-0.53517	-0.174172	-0.178706	-0.358731	0.250618	0.600988
Q71RC2	0.295652	0.794577	0.569436	-0.386354	0.250741	0.600775
Q0VDG4	-0.610519	-0.380339	0.578844	-0.709771	0.250757	0.600746
Q13885	-0.979528	-0.421685	-0.723382	-0.406994	0.250828	0.600624
P00533	0.269989	0.0325737	-0.38835	0.447877	0.250994	0.600337
O95782	0.0440906	-0.215234	-0.49972	0.401568	0.251157	0.600054
P21964	-0.0369942	-0.568745	-0.299477	0.397117	0.251311	0.599789
Q9HD47	0.670541	0.22904	0.372948	0.369547	0.251417	0.599606
Q14554	0.477579	-0.991868	0.231445	0.857791	0.251558	0.599362
Q16851	-0.515668	-1.63103	-0.739482	0.669588	0.252639	0.597499
Q8WVJ2	-0.234916	0.0653636	0.198022	-0.366609	0.252707	0.597382
Q9NT62	-0.634096	-0.394848	-0.00647918	-0.433432	0.253043	0.596805
Q9NZL4	0.145035	0.66068	0.409099	-0.389855	0.253805	0.595499
Q9UHR4	0.523383	0.131174	0.198961	0.358315	0.253856	0.595412
Q9UHD1	0.0712587	0.459521	0.397695	-0.357349	0.254436	0.594422
Q9Y277	-0.187856	-0.540954	-0.54459	0.354916	0.254758	0.593873
P49721	0.299487	-0.0220213	-0.0946186	0.357807	0.254818	0.59377
P62699	0.415332	-0.851066	0.188599	0.746566	0.254893	0.593642
Q13950	0.69112	0.363403	0.305675	0.356581	0.254974	0.593505
Q99538	0.375472	-1.52961	0.101904	1.08932	0.255192	0.593133
Q6ZSR9	-0.0824275	-1.9459	-0.352141	1.06659	0.255273	0.592995
Q14847	0.481382	0.256605	-0.241008	0.473583	0.255273	0.592995
Q9NW15	-0.0570785	-1.48693	-0.292863	0.832817	0.2553	0.592949
Q9NYB0	0.759179	0.361374	0.441196	0.357894	0.255389	0.592797
Q13404	0.269989	-0.215992	-0.0021565	0.379063	0.255484	0.592637
Q9UPQ0	-0.624074	-0.362617	-0.108491	-0.38852	0.255799	0.592102
P14324	-0.66272	-0.4375	0.0435123	-0.465726	0.256086	0.591613
P19623	-0.488966	-0.224351	0.0139392	-0.38376	0.256561	0.590809
P46063	0.0840976	-0.185255	-0.405373	0.379412	0.25659	0.59076
Q03701	-0.292193	0.208863	-0.0271907	-0.383029	0.256748	0.590493
Q66K74	-0.856031	-0.587248	-0.36596	-0.379427	0.256851	0.590319
Q9BY44	-0.0830514	0.48118	0.162844	-0.405064	0.257545	0.589147
P25787	0.260676	-0.0260011	-0.184816	0.366085	0.257668	0.588939
P56545	-0.544591	-0.252829	-0.109653	-0.36335	0.25787	0.5886
Q96T51	-0.672076	-0.452598	0.06324	-0.477397	0.25844	0.58764
O75438	-0.240473	0.533047	-0.0239006	-0.495046	0.25854	0.587473
P49770	0.0429474	0.705374	0.269485	-0.444482	0.258951	0.586783
Q99873	-0.00472048	0.379038	0.317828	-0.353154	0.258994	0.586711
Q8N7H5	0.490635	1.17979	0.713722	-0.456119	0.259102	0.58653
Q13247	-0.0644517	0.242889	0.340129	-0.355961	0.259365	0.586088
Q9H089	-0.0981057	0.761865	0.112906	-0.535491	0.259758	0.585431
Q16836	-0.625891	-0.378642	-0.0786012	-0.397269	0.25976	0.585427
O95471	-0.739324	-0.468758	-0.264112	-0.372889	0.259804	0.585354
Q9UPY3	-0.300875	0.789303	-0.090024	-0.650514	0.260065	0.584918
O14737	-0.433018	-0.101681	-0.0638855	-0.350235	0.260816	0.583667
Q9UJZ1	-0.260798	0.105936	0.0724914	-0.350011	0.260874	0.583569
Q9P258	-0.476617	-0.242759	0.123824	-0.41715	0.260972	0.583406
O14828	-0.218373	0.218987	0.067359	-0.361545	0.261265	0.582919
P04843	-0.697644	-0.441039	-0.190953	-0.381648	0.261725	0.582155
P13807	-0.0818039	-0.588228	-0.338453	0.381537	0.261759	0.582099
Q9Y618	0.752551	0.542931	-0.0661397	0.514155	0.261865	0.581922
P00403	-0.496426	-0.19792	-0.0843013	-0.355315	0.262151	0.581449
Q6P4Q7	-0.778197	-0.529609	1.05859	-1.04269	0.262925	0.580169
Q7L592	0.33961	0.13296	-0.508889	0.527575	0.263142	0.57981
Q9UGI8	-0.29003	-0.859327	-0.527405	0.403336	0.263331	0.579498
Q86YP4	-0.117786	0.59655	0.0968755	-0.464499	0.263566	0.579111
P40222	0.00705188	0.570429	0.245146	-0.400736	0.263848	0.578646
P0CG38	1.19735	3.31454	1.46559	-1.19271	0.264028	0.57835
P51948	-0.0357859	0.515812	0.204582	-0.395983	0.264319	0.577871
Q8WVV4	-0.243259	-4.46695	-0.70746	2.34395	0.264414	0.577715
P11166	-0.379926	0.256605	-0.15692	-0.429769	0.264645	0.577337
Q9Y3C6	-0.387612	0.0851778	-0.122498	-0.368952	0.264659	0.577314
Q9UFG5	0.836431	0.548294	0.413151	0.355708	0.2649	0.576919
Q13564	0.159348	-0.345109	-0.0934686	0.378637	0.265248	0.576349
Q9Y5A7	-0.263624	0.230709	-0.00756188	-0.375197	0.265406	0.57609
Q9UHD9	-0.413271	-0.0794529	-0.0560234	-0.345533	0.265585	0.575796
Q16890	-0.700513	-0.377794	-0.330303	-0.346465	0.265585	0.575796
Q9BVQ7	-0.166542	0.722476	0.0351245	-0.545342	0.265829	0.575398
Q2T9J0	-0.0540174	0.15011	0.765345	-0.511745	0.265868	0.575334
Q15050	0.297091	0.706574	0.59177	-0.352081	0.265914	0.575259
Q9H299	0.0829857	-0.262187	-0.261527	0.344842	0.266032	0.575066
Q14240	-0.524962	-0.164634	-0.194647	-0.345321	0.266047	0.575041
Q96KP1	-0.449817	-0.222827	0.153188	-0.414997	0.266049	0.575039
Q5TC12	-0.47416	0.430287	-0.273198	-0.552705	0.266079	0.57499
P08240	-0.343592	-1.24353	-0.54459	0.550468	0.26612	0.574922
Q8NDF8	0.207079	0.42252	0.875742	-0.442052	0.267012	0.573469
Q9ULR0	0.114888	0.403411	0.530432	-0.352034	0.267735	0.572294
Q9UJY4	0.50565	0.29752	-0.215763	0.464772	0.268091	0.571718
Q16540	-0.156658	0.172279	0.200837	-0.343216	0.268411	0.571199
Q9BTX1	-0.0201696	0.277746	0.377931	-0.348008	0.268613	0.570873
Q14558	0.474614	-0.233525	0.265905	0.458425	0.268677	0.570769
P63208	-0.135149	0.200939	0.213902	-0.342569	0.268752	0.570648
Q9H1D9	0.432894	0.208298	-0.164145	0.410818	0.268891	0.570423
Q13620	-0.0213649	-0.909911	-0.218268	0.542725	0.269212	0.569906
P28070	0.33961	0.0684776	-0.10501	0.357876	0.269388	0.569622
P28066	0.291808	-0.0359991	-0.0650122	0.342313	0.269471	0.569488
Q96F86	-0.177826	0.263143	0.0948592	-0.356827	0.269529	0.569395
P18065	-0.206768	0.903908	-0.0108149	-0.653315	0.269545	0.569369
Q99623	-0.333165	-0.0596006	0.105914	-0.356321	0.269557	0.56935
Q9Y230	-0.370756	0.157148	-0.130732	-0.383964	0.269677	0.569156
P50995	-0.0924419	-0.588228	-0.342546	0.372945	0.269684	0.569145
Q9H9Q2	-0.176494	-0.665795	-0.428388	0.370597	0.270067	0.568528
P41227	0.0216335	0.462838	0.293419	-0.356495	0.270119	0.568445
P62256	-0.140334	-0.338495	-0.962774	0.5103	0.270158	0.568382
Q06587	0.216743	-0.254384	-0.041535	0.364702	0.270438	0.567933
Q9H3K6	-0.0394138	0.323297	0.281058	-0.341592	0.270899	0.567193
Q9NWU1	0.0251113	0.349646	0.382898	-0.341161	0.270975	0.567071
P09429	-0.537733	-0.32945	0.145416	-0.445716	0.271241	0.566644
Q9NX58	0.203502	0.922613	0.407476	-0.461542	0.271509	0.566216
Q9BTY7	-0.473342	-0.219026	0.00322871	-0.365444	0.271872	0.565635
Q14980	0.297571	-0.33932	0.0837186	0.425371	0.271929	0.565545
O43172	-0.23353	0.0974248	0.114897	-0.339691	0.272188	0.565132
Q9UHD8	0.118148	-0.303455	-0.160528	0.35014	0.272429	0.564747
Q9BUL8	-0.552345	-1.20542	-0.763059	0.431896	0.272492	0.564646
Q9UQ90	0.310929	-0.554303	0.117879	0.529141	0.272524	0.564596
Q99805	-0.52073	-0.241987	-0.100382	-0.349545	0.272882	0.564024
Q5JS37	-0.0893049	-1.76651	-0.302132	0.945018	0.273566	0.562938
A6NIH7	0.949647	0.760711	-0.0382121	0.588398	0.273572	0.562928
Q86YH6	0.118691	-0.159525	-0.300804	0.348855	0.273614	0.562861
P24928	-0.183836	0.119811	0.195202	-0.341342	0.27362	0.562852
O75330	-0.558405	-0.359265	0.182915	-0.47023	0.273652	0.562802
O00267	-0.631355	-0.342625	-0.230857	-0.344614	0.274	0.562249
O60508	0.203502	-0.479632	-0.00107784	0.443858	0.274194	0.561942
Q99653	-0.526658	-0.212964	-0.162939	-0.338707	0.274725	0.561102
Q9BQA1	-0.253054	0.0293812	0.156092	-0.345791	0.274797	0.560988
Q9Y2W1	-0.303781	-0.0698349	0.221315	-0.379521	0.275253	0.560268
Q9H7S9	0.407359	3.07104	0.684522	-1.47042	0.27542	0.560004
Q15029	-0.228	0.11861	0.0988891	-0.336749	0.275707	0.559553
Q4G0J3	-0.569727	0.16182	-0.37292	-0.464177	0.27618	0.558808
Q9Y4P1	0.152474	-1.36766	-0.0459775	0.859292	0.276337	0.558561
Q8TAG9	1.24137	0.121012	1.05652	0.652604	0.276515	0.558281
P52789	-0.0303611	0.419597	0.228689	-0.354504	0.276782	0.557862
Q9H6Z4	-0.595309	-0.382039	0.00966454	-0.409122	0.276887	0.557697
P00367	0.141301	-0.19493	-0.193415	0.335473	0.276979	0.557553
Q14573	-0.120345	-0.58431	-0.37292	0.35827	0.277187	0.557227
P61916	0.0790873	-0.492424	-0.1402	0.395399	0.277593	0.556591
O75691	-0.486488	-0.295426	0.278396	-0.477972	0.278381	0.555361
Q01085	-0.160603	0.164733	0.182915	-0.334427	0.278437	0.555273
Q5T4S7	0.214714	-0.212964	-0.052667	0.347529	0.278524	0.555137
P20700	-0.576739	-0.363456	0.0171369	-0.403579	0.278649	0.554942
O75083	-0.179826	-0.932145	-0.371525	0.472009	0.278702	0.554861
P33240	0.892405	0.706574	-0.459162	0.768699	0.279226	0.554044
Q9H4M9	0.164088	-0.0940012	-0.281032	0.351604	0.279235	0.55403
P78316	0.163036	0.777934	0.371283	-0.411573	0.279529	0.553573
Q9Y490	0.153534	-0.294626	-0.102694	0.352194	0.279623	0.553427
Q13131	0.028003	-0.574562	-0.182369	0.406469	0.279656	0.553375
Q8TC07	-0.248848	0.0603673	0.110912	-0.334488	0.279772	0.553195
Q12774	0.199917	-0.325357	-0.028289	0.37674	0.279929	0.552952
P63151	-0.11587	-0.695068	-0.330303	0.396815	0.28022	0.552501
Q14155	-0.205409	-0.614955	-0.48005	0.342093	0.28039	0.552238
P41240	0.368645	-0.238135	0.159954	0.407735	0.280391	0.552235
O60499	0.587121	1.47861	0.767245	-0.535805	0.28117	0.551031
Q8NEZ5	0.21319	1.01783	0.397695	-0.494572	0.281194	0.550995
Q8WWH5	-0.167203	0.211119	0.124812	-0.335168	0.282024	0.549714
Q6ZRV2	0.330269	-0.134962	0.084735	0.355382	0.282418	0.549108
Q9H9E3	0.298529	0.108359	-0.419714	0.454206	0.282509	0.548967
Q96Q11	-0.253757	0.273974	-0.0293882	-0.37605	0.282539	0.548922
Q13509	-0.123551	-0.344281	-0.664133	0.380656	0.282652	0.548747
P14209	-0.632268	-0.331911	-0.266702	-0.332962	0.28268	0.548706
Q9GZT9	0.0622594	0.287934	0.584603	-0.374009	0.282734	0.548622
A8MXV4	-0.686224	-0.49702	0.0361757	-0.455802	0.282931	0.54832
Q96IU4	-0.198633	-0.813893	-0.402522	0.409575	0.283091	0.548073
P62701	-0.791391	-0.613956	0.0968755	-0.532851	0.283209	0.547893
Q8IY95	-0.98069	-0.801333	0.401778	-0.780912	0.283245	0.547838
P49643	0.758135	0.558075	0.121845	0.418175	0.283294	0.547762
P35658	-0.234916	0.0223327	0.200837	-0.346501	0.283315	0.547731
Q9Y2R9	-0.176494	0.323297	0.0549665	-0.365626	0.283708	0.547129
P11142	-0.479079	-0.161712	-0.136642	-0.329901	0.284101	0.546527
Q86Y07	-0.134502	0.289002	0.126787	-0.342397	0.284869	0.545356
Q9BRJ2	-0.2987	0.221787	-0.0751919	-0.371997	0.285	0.545156
Q9P289	0.149291	-0.890431	-0.0217114	0.605362	0.285264	0.544752
Q00403	-0.190543	0.165896	0.112906	-0.329944	0.285436	0.544492
Q5UCC4	-0.493935	-0.103782	-0.214513	-0.334787	0.285463	0.54445
Q96KG9	0.91445	0.722476	0.243327	0.431549	0.285686	0.544111
Q96CT7	-0.105692	3.43994	0.196143	-1.92373	0.285864	0.54384
P24666	0.0824294	-0.200916	-0.299477	0.332626	0.286502	0.542872
Q01167	0.163036	0.339371	0.983202	-0.498251	0.286649	0.542649
Q96SI9	0.0400855	-0.206928	-0.40823	0.347664	0.286931	0.542223
O00217	-0.185175	0.2874	0.0518516	-0.3548	0.287042	0.542055
P07910	-0.537733	-0.1727	-0.243557	-0.329604	0.287251	0.541738
Q14498	-0.210853	0.0845627	0.152219	-0.329244	0.287414	0.541493
Q9ULX3	0.370924	0.653647	0.74941	-0.330605	0.288629	0.539661
P12429	0.302356	0.0900891	-0.242282	0.378452	0.288904	0.539247
P49790	-0.262917	0.0900891	0.037226	-0.326574	0.289578	0.538235
Q13107	-0.972575	-0.808171	0.067359	-0.602169	0.289634	0.53815
P57721	-0.0949564	0.220667	0.239681	-0.325131	0.289817	0.537876
P12694	-0.79957	-0.62498	-0.0162528	-0.478954	0.290061	0.537511
P56937	-0.804706	-0.587248	-0.284965	-0.3686	0.290296	0.53716
Q712K3	0.948732	0.732719	0.425237	0.369754	0.290603	0.5367
Q14919	0.239376	-0.000978873	-0.213263	0.346497	0.290861	0.536315
Q8WU76	-0.242562	0.171121	0.0160718	-0.336158	0.290957	0.536172
Q6ULP2	0.510621	-0.139266	0.323005	0.418751	0.291883	0.534791
Q96DA6	-0.738341	0.121611	-0.571557	-0.513368	0.292067	0.534518
Q5VYY1	-0.265039	-1.19642	-0.428388	0.547367	0.292179	0.534351
P26885	-0.198633	-0.548567	-0.496676	0.323989	0.292738	0.533521
Q15043	0.190139	0.714944	0.402593	-0.36863	0.293329	0.532645
P00338	-0.52581	-0.33109	0.0735157	-0.397022	0.293367	0.532588
Q96J02	0.47927	0.313357	-0.36596	0.505572	0.293372	0.532581
P12814	-0.382228	-1.61896	-0.539883	0.697192	0.293717	0.532071
Q9NRV9	0.0360693	-0.164634	-0.528959	0.382866	0.294541	0.530854
P48506	0.643644	0.169381	0.416384	0.350762	0.294686	0.53064
Q86XI2	-0.425087	-0.14936	-0.0493183	-0.325748	0.295161	0.529941
Q96IZ7	1.16907	1.01105	0.208317	0.559391	0.295229	0.52984
O14908	0.743783	0.56999	0.0213895	0.448093	0.295388	0.529606
P47897	-0.253054	0.113192	0.0288015	-0.324051	0.295473	0.529482
P04899	-0.687173	-0.385443	-0.346651	-0.321126	0.295588	0.529313
P06400	-1.65806	-1.48693	0.208317	-1.01876	0.295621	0.529265
Q9UL46	-0.37916	-0.773188	-0.642106	0.328487	0.296193	0.528426
P30622	0.699125	-0.301845	0.544536	0.57778	0.296786	0.527556
P35232	-0.260798	0.0414753	0.0765841	-0.319827	0.297064	0.52715
P06132	0.366818	0.0427425	0.0528906	0.319002	0.297389	0.526675
Q9BW71	0.789147	0.461417	0.478793	0.319042	0.297467	0.526561
P07814	-0.653424	-0.478723	0.0393245	-0.433725	0.297601	0.526365
Q15907	-0.311071	-0.816189	-0.524303	0.359175	0.29772	0.526193
Q13795	-0.008271	0.232376	0.424434	-0.336676	0.29789	0.525944
Q7L0Y3	-0.690972	-0.530551	0.138581	-0.494986	0.29836	0.52526
Q32P28	0.431147	0.276669	-0.504297	0.544961	0.298429	0.525159
Q13557	0.794931	0.557632	-2.60558	1.8189	0.298709	0.524752
Q16762	-0.0448728	-1.37779	-0.194647	0.741348	0.298778	0.524651
P06744	-0.538588	-0.262969	-0.170194	-0.322006	0.298993	0.524339
Q9BWD1	-1.19999	-1.04472	-0.315478	-0.519886	0.299656	0.523377
Q15363	0.119233	-0.691903	-0.0404265	0.485398	0.300013	0.52286
O95628	0.00939487	-0.188969	-2.74308	1.47542	0.300138	0.522678
Q96CU9	0.800353	0.648663	-0.141388	0.546715	0.300244	0.522526
Q9NUQ3	0.626957	0.773361	1.95402	-0.736735	0.300629	0.52197
O75844	-0.447405	-0.220545	0.00966454	-0.341965	0.300659	0.521926
Q96QK1	0.00529214	-0.421685	-0.234655	0.333462	0.300701	0.521865
P14735	0.36499	-0.0494383	0.118871	0.330273	0.30071	0.521852
Q9BZF9	0.443763	0.0753047	0.170523	0.320848	0.300756	0.521786
P61163	0.0940664	-0.255941	-0.192183	0.318129	0.30106	0.521347
Q96G28	1.30617	1.16095	-0.0616348	0.756517	0.301503	0.520709
P49441	-0.179159	-0.382889	-0.70044	0.362505	0.301777	0.520314
Q9BUH6	-0.318398	0.0814833	-0.0661397	-0.32607	0.302024	0.519958
Q9NSE4	0.247834	-0.38971	0.0704406	0.407469	0.302267	0.519609
P07954	-0.401552	-0.11081	-0.0593876	-0.316453	0.30231	0.519548
Q9Y2X3	-0.00531163	0.375523	0.257817	-0.321982	0.302312	0.519545
O75368	-4.99119	-4.71849	-0.608863	-2.32751	0.302356	0.519482
P12268	-0.384533	0.16764	-0.189724	-0.373491	0.302363	0.519472
Q6ZXV5	-0.482367	-0.107292	-0.215763	-0.320839	0.302464	0.519326
P19387	-0.179826	0.134149	0.135641	-0.314721	0.302848	0.518775
Q9Y3F4	-0.154689	0.218987	0.111909	-0.320137	0.303174	0.518309
Q86TI2	-0.0911863	0.124008	0.387847	-0.347114	0.303574	0.517735
Q9UQB8	0.536033	0.36391	-0.121325	0.41474	0.304038	0.517072
P32969	-0.786302	-0.63609	0.084735	-0.510625	0.304045	0.517062
Q66K14	-0.683384	-0.354253	-0.384125	-0.314194	0.304114	0.516964
O00461	-0.857098	-0.37949	-0.642106	-0.346299	0.304195	0.516849
Q9P2R3	-0.472525	-0.147191	-0.170194	-0.313832	0.304351	0.516625
Q92599	-0.360888	-0.844023	-0.573159	0.347703	0.30487	0.515885
Q9NYL9	-0.18183	-0.500707	-0.489095	0.313072	0.305091	0.515571
Q96GA3	0.652666	1.57503	0.797935	-0.533819	0.305552	0.514915
Q9H2P0	0.475462	0.155977	0.169566	0.312691	0.305623	0.514814
O60568	-0.56449	-0.116456	-0.339816	-0.336354	0.305705	0.514697
O76031	0.20043	0.750277	0.391958	-0.370688	0.305769	0.514606
P07711	-0.195256	-0.432209	-0.615451	0.328574	0.305933	0.514373
O15320	0.0245322	-0.132099	-0.735889	0.458526	0.306063	0.514189
P02768	5.35166	5.49883	6.2227	-0.509102	0.30635	0.513782
P08579	-0.00294849	0.44282	0.221315	-0.335016	0.306879	0.513033
Q2TAY7	-0.31034	0.144219	-0.090024	-0.337438	0.307166	0.512626
P14854	-0.486488	-0.129242	-0.214513	-0.31461	0.307673	0.511911
P67870	-0.390698	-0.0487634	-0.10733	-0.312652	0.307777	0.511763
P53985	-0.167865	0.128192	0.158024	-0.310973	0.308347	0.510961
Q9NVC6	0.271453	-0.078075	-0.00431622	0.312649	0.309075	0.509937
Q9NZB2	-0.399996	-0.21372	0.153188	-0.36973	0.309701	0.509057
P69905	5.35166	5.49883	6.16363	-0.479565	0.309782	0.508943
P02042	5.35166	5.49883	6.15173	-0.473619	0.310615	0.507777
P46781	-0.995882	-0.84754	-0.210767	-0.466729	0.310793	0.507529
P50502	0.130578	-0.382889	-0.0650122	0.354529	0.311022	0.507208
Q8TF05	0.351202	0.0146039	0.068387	0.309706	0.311329	0.506781
P42166	-0.486488	-0.284261	0.00322871	-0.345971	0.311782	0.50615
Q01518	-0.0315649	-0.563915	-0.220777	0.360781	0.311921	0.505955
Q9UHD2	0.544943	0.407844	-0.36874	0.525391	0.311923	0.505952
Q7LGA3	-0.0448728	-0.38374	-0.324894	0.309444	0.312047	0.50578
O00471	-0.0626049	-1.10799	-0.193415	0.5881	0.312113	0.505689
O43447	-0.450622	-0.102381	-0.178706	-0.310079	0.312726	0.504837
O95456	0.537251	0.342976	0.0266877	0.352419	0.312985	0.504476
P09497	0.284571	0.0900891	-3.61876	2.0489	0.313449	0.503833
Q7KZ85	-0.282129	0.0490618	0.00215328	-0.307737	0.313513	0.503745
Q9P1U1	1.53258	1.26287	1.18339	0.309444	0.313887	0.503226
O43633	1.10205	0.852086	0.723543	0.314232	0.313997	0.503074
Q96RU2	0.609302	0.0126653	0.438018	0.38396	0.314327	0.502618
Q8ND56	0.266075	0.449523	0.809047	-0.36321	0.314568	0.502286
P29692	-0.283562	-0.0273302	0.0837186	-0.311757	0.314639	0.502188
P47755	-0.202695	-0.661661	-0.412526	0.334399	0.314867	0.501873
P55036	-0.375334	-0.170496	0.0968755	-0.338524	0.314894	0.501836
Q08AI8	-0.0225611	-0.299435	-0.360417	0.307365	0.314998	0.501692
P09525	-0.313997	-1.98928	-0.435656	0.898469	0.315224	0.501381
P24534	-0.279982	-0.0616417	0.156092	-0.327207	0.315665	0.500773
Q9NQS1	0.218263	-0.175644	-0.020618	0.316394	0.315788	0.500604
Q05048	0.026847	-0.712066	-0.120154	0.442957	0.315954	0.500376
O95630	0.473766	-0.0406886	0.284601	0.35181	0.316554	0.499552
Q96IX5	-0.0949564	0.239025	0.182915	-0.305926	0.316568	0.499533
Q9Y676	-0.0406252	0.559847	0.126787	-0.383942	0.317085	0.498825
O60502	-0.660856	-0.49518	-0.0560234	-0.385254	0.317851	0.497777
Q8WVC0	-0.6268	-0.782135	-1.28628	0.407406	0.318281	0.49719
O95239	-0.163899	-0.318019	-0.830434	0.410327	0.318357	0.497086
Q96Q15	-0.0112365	0.872897	0.118871	-0.50712	0.318636	0.496705
P14373	0.475038	0.604294	1.37087	-0.512542	0.318654	0.496681
Q9Y3B4	-0.211535	-0.0353304	0.34098	-0.36436	0.318931	0.496303
O43166	-0.225243	-0.0233467	0.242416	-0.334777	0.319041	0.496153
Q9HC52	0.33261	-0.0616417	0.0978826	0.314489	0.31915	0.496005
P55957	0.318507	-0.0589209	0.0745392	0.310698	0.31948	0.495556
P35900	2.67461	2.46307	-2.63875	2.76244	0.319555	0.495454
Q96HY6	0.586336	-0.0400177	0.426841	0.392925	0.319669	0.495299
Q9C005	0.0840976	-0.237365	-0.199588	0.302574	0.32001	0.494837
Q9NWU5	-0.611418	-0.391421	5.06929	-2.95035	0.32014	0.49466
P08397	0.54009	0.2938	0.168608	0.308886	0.320571	0.494076
O15514	0.476309	1.38604	0.601744	-0.517585	0.320813	0.493748
O75695	-0.000589216	-0.903795	-0.126021	0.514319	0.321154	0.493286
Q7Z4S6	0.495658	0.284189	0.0580746	0.324526	0.321187	0.493241
P16455	0.672391	0.475092	0.198961	0.335364	0.321312	0.493073
O15372	-0.376098	-0.142863	0.0160718	-0.312703	0.321399	0.492956
P16152	1.26289	1.15305	-0.0504337	0.711581	0.321408	0.492944
P09234	-0.343592	-0.0474144	-0.0382121	-0.300779	0.321598	0.492686
O00148	-0.269292	-0.0528178	0.155124	-0.320446	0.321923	0.492248
P61978	-0.481544	-0.228166	-0.123671	-0.305625	0.321973	0.492181
Q9UMS4	-0.391471	-0.132814	-0.041535	-0.304296	0.322129	0.49197
Q86Y82	-0.342845	-0.615954	-0.672695	0.30148	0.322685	0.491221
Q12769	0.657155	0.0715848	0.493409	0.374659	0.323237	0.490479
Q99598	0.121401	-0.350921	-0.0740573	0.333891	0.323356	0.49032
Q53H96	-0.291472	-0.098185	0.18576	-0.335259	0.32375	0.48979
Q15418	0.0406583	-0.336846	-0.197116	0.307639	0.324653	0.488581
P30566	0.323694	-0.563915	0.201774	0.504765	0.32469	0.488531
O94955	-1.19054	-1.08983	0.400146	-0.845701	0.325058	0.488039
Q9Y570	-0.175163	-0.872405	-0.316819	0.419449	0.325162	0.4879
Q9H974	-0.238386	-0.0279952	0.191432	-0.320105	0.32519	0.487862
Q96EN8	0.794251	0.136525	0.647859	0.40206	0.326412	0.486234
Q16629	-0.206088	0.0709639	0.112906	-0.298023	0.326525	0.486084
Q8N442	0.27827	1.71315	0.377102	-0.766858	0.326619	0.485958
O14744	-0.217002	0.010724	0.173393	-0.309061	0.327	0.485452
Q8NE62	0.975343	0.848106	0.181016	0.460782	0.327169	0.485228
Q92900	-0.186515	0.135337	0.0867655	-0.297566	0.327557	0.484713
P52630	0.716438	0.241234	0.526697	0.332472	0.327677	0.484554
P20810	-0.577618	-0.465151	0.387023	-0.538554	0.327744	0.484465
P41252	-0.725621	-0.562951	-0.158122	-0.365085	0.327996	0.484132
P63241	-0.239777	0.0870215	0.0288015	-0.297688	0.32806	0.484046
P62714	0.302833	-0.589209	0.18576	0.504558	0.328135	0.483948
P00918	-0.685277	-1.23583	-0.851665	0.35847	0.328403	0.483594
Q9NRG0	0.0514993	0.480245	0.258718	-0.317982	0.328489	0.483479
Q9P107	0.541709	0.37954	-0.0249965	0.364438	0.328632	0.48329
Q147X3	-0.194582	-0.000326217	0.264111	-0.326475	0.329101	0.48267
Q8NFW8	-1.17051	-1.06369	-0.143766	-0.566788	0.329181	0.482566
Q9P016	0.239875	-0.523032	0.111909	0.445436	0.329484	0.482165
O75882	0.0695756	-0.301041	-0.166562	0.303377	0.329564	0.48206
Q13423	-0.206088	-0.755458	-0.371525	0.357403	0.329564	0.48206
P25789	0.21725	-0.034662	-0.128374	0.298768	0.330048	0.481423
Q96K76	-0.367713	-1.19942	-0.487583	0.475788	0.330071	0.481392
P49454	-0.25095	-0.125679	0.526697	-0.451459	0.330298	0.481094
Q9H773	1.02569	0.542035	0.841878	0.333733	0.330473	0.480864
Q6P1J9	0.341006	0.180361	-0.223291	0.362471	0.330577	0.480728
P67812	-0.0943274	-0.358429	-0.422599	0.296187	0.330644	0.480639
P11216	-0.4458	-1.08014	-0.590901	0.389722	0.331258	0.479834
Q9H074	0.0549059	-0.160254	-0.349393	0.309729	0.331703	0.479251
P35580	0.097374	-0.473279	-0.0605108	0.364269	0.331733	0.479211
P25786	0.193234	-0.0366681	-0.183592	0.303364	0.331761	0.479174
Q9UDY8	0.968736	0.85064	0.140537	0.473148	0.331767	0.479167
Q8NE86	-1.07682	-0.981527	0.121845	-0.646984	0.331812	0.479108
Q9Y295	-1.40935	-1.32291	0.119863	-0.807832	0.332449	0.478276
Q92974	0.379553	-0.96998	0.289898	0.719594	0.332529	0.478171
Q15165	0.396211	-0.0822127	0.212973	0.330831	0.332685	0.477966
Q9P2N5	-0.460316	-0.0319916	-0.257657	-0.315491	0.332827	0.477782
P50750	-0.0626049	0.208298	0.253305	-0.293406	0.333209	0.477283
Q9Y697	0.28312	0.763788	0.464809	-0.331179	0.333413	0.477017
Q9H9A6	0.447223	-0.107292	0.287252	0.357243	0.333443	0.476978
Q5W0Z9	0.412237	-0.468758	0.30131	0.49596	0.333572	0.47681
Q8TBX8	0.0193103	-0.305872	-0.242282	0.293387	0.33456	0.475526
Q15149	-0.319868	-0.787755	-0.504297	0.326158	0.335076	0.474857
Q9UBL3	0.31567	-0.204671	0.148335	0.343838	0.335175	0.474729
Q9GZZ9	0.0164011	0.247292	0.383724	-0.299107	0.335814	0.473902
Q9BZE1	-0.0811806	0.10533	0.376272	-0.321982	0.336766	0.472672
Q9NTX5	-0.248148	0.0338487	0.0497713	-0.289958	0.336979	0.472397
P84103	-0.228	0.00813155	0.12876	-0.296445	0.336992	0.47238
Q9ULE6	0.351202	0.191258	-0.188495	0.34982	0.337075	0.472273
Q6ZUM4	-0.203373	-1.42081	-0.288908	0.651487	0.337431	0.471815
P35613	-0.353342	-0.164634	0.0958677	-0.318959	0.337705	0.471463
Q9NYU2	-0.173833	-0.950938	-0.290225	0.446749	0.337743	0.471414
Q92990	-0.17716	-0.43309	-0.504297	0.291534	0.337881	0.471236
P18615	0.283604	1.0383	0.402593	-0.436844	0.337903	0.471208
P62316	0.299008	0.134149	-0.218268	0.341068	0.338361	0.47062
Q8N3U4	-0.0601461	0.0395724	6.2227	-3.19128	0.338727	0.47015
Q8WVQ1	-0.111408	-0.30426	-0.547736	0.31459	0.338738	0.470136
P23786	-1.13127	-1.04741	0.0745392	-0.644835	0.338766	0.4701
Q9UHA4	-1.02676	-0.940885	0.120854	-0.616741	0.339156	0.469601
P05141	-0.63501	-0.442811	-0.198351	-0.314429	0.33922	0.469518
O94913	-0.200662	0.352204	-0.0470902	-0.353219	0.339848	0.468715
Q96FQ6	-0.594419	-1.33273	-0.712748	0.428321	0.340327	0.468104
O75554	0.911008	0.83317	-0.377112	0.682979	0.340451	0.467945
P22102	-0.35862	-0.135678	0.0128717	-0.297217	0.340619	0.467731
O15400	-0.345088	-1.45081	-0.429838	0.595238	0.341317	0.466842
Q9NYP9	-0.0303611	0.980295	0.060143	-0.55058	0.341384	0.466757
Q7Z2T5	0.049793	0.236258	0.492643	-0.314658	0.342225	0.465689
Q5JS54	0.0935144	-0.443698	-0.0616348	0.346181	0.342255	0.465651
Q96MG7	-0.0171857	0.259878	0.278396	-0.286323	0.342323	0.465564
Q96FJ0	-0.541158	-0.43045	0.230527	-0.441196	0.343078	0.464607
Q8N5M4	-0.329459	-0.569713	-0.669264	0.29003	0.343188	0.464467
Q9H1Y0	-0.0718628	-0.30265	-0.425491	0.292207	0.343364	0.464245
Q9BSH4	0.561004	0.271274	0.280171	0.285282	0.343674	0.463853
Q13190	0.98906	0.925364	-0.547736	0.800247	0.343978	0.463469
P15531	-0.488966	-0.313959	-0.0239006	-0.320036	0.345005	0.462174
Q5UIP0	0.266075	0.604724	0.504843	-0.288709	0.345146	0.461998
O75306	0.237378	0.412752	0.700523	-0.319259	0.34533	0.461766
Q8IWT0	-0.211535	-0.466953	-0.527405	0.285644	0.345506	0.461545
Q9BRJ7	-0.0406252	0.300172	0.196143	-0.288782	0.345584	0.461447
P16422	-0.326501	-0.0849779	0.00752245	-0.287773	0.34559	0.461439
Q9UPN3	0.0807593	-0.641168	-0.0337934	0.41824	0.345624	0.461397
P57081	0.116519	0.173436	1.7833	-0.861848	0.345737	0.461255
P02545	-0.351838	-0.718492	-0.571557	0.293186	0.346048	0.460864
P60900	0.174043	-0.0829035	-0.139013	0.285001	0.346119	0.460775
Q16186	-0.111408	0.15246	0.193318	-0.284297	0.346179	0.460699
Q9Y6Y0	-0.366953	0.708172	-0.287592	-0.577243	0.346188	0.460688
Q15120	-0.181161	-1.03667	-0.278416	0.47638	0.346235	0.460629
Q9NRZ9	-0.105058	0.727607	-0.00539729	-0.466163	0.346266	0.46059
P35527	5.35166	5.49883	5.90313	-0.349318	0.346274	0.460581
Q8TF72	-0.382996	-0.25906	0.274838	-0.390884	0.346577	0.4602
O15031	-0.140983	-0.678268	-0.291543	0.343922	0.346623	0.460142
P21796	-0.792411	-0.583333	-0.40966	-0.295914	0.347434	0.459128
Q9BRP4	0.336348	-0.155886	0.173393	0.327594	0.347597	0.458924
P40925	-0.353342	-1.61896	-0.419714	0.665993	0.347857	0.458599
Q06787	0.0514993	-0.222066	-0.239735	0.2824	0.34809	0.458309
Q9BUT1	-1.85071	-5.94088	-1.87915	2.05931	0.348455	0.457853
P84022	0.627719	0.568671	-0.77961	0.733189	0.348644	0.457617
Q9P0J1	-0.696689	-0.503479	-0.284965	-0.302467	0.348661	0.457597
P06730	-0.466814	-0.326993	0.103911	-0.355273	0.3487	0.457549
Q14204	-0.0632202	-0.52397	-0.235924	0.316727	0.348757	0.457477
Q9NQ29	0.103967	0.661505	0.246963	-0.350267	0.34878	0.457449
Q15785	-0.0491331	-0.3761	-0.291543	0.284688	0.349201	0.456924
Q8IWX8	-0.316196	0.0907018	-0.121325	-0.300884	0.349243	0.456872
P49591	-0.563619	-0.425185	0.00859389	-0.355324	0.349679	0.45633
Q9NVU7	0.305219	0.147757	-0.197116	0.329899	0.349799	0.456181
Q9Y5B0	0.204014	-0.147191	-0.020618	0.287918	0.350162	0.455731
Q9H5X1	0.214714	0.0490618	-0.261527	0.320946	0.350196	0.455688
Q6IN85	-0.42667	-0.300238	0.19426	-0.373681	0.350807	0.454931
Q8N573	0.573726	-0.336846	0.488041	0.498129	0.351003	0.454689
Q9NP97	-0.0394138	-0.32945	-0.310125	0.280373	0.351157	0.454499
P42695	-0.290751	0.446654	-0.184816	-0.42167	0.351161	0.454493
Q9ULH0	-0.84118	-0.722792	-0.187268	-0.386149	0.352305	0.453081
P48730	-0.574982	-4.09958	-0.587659	1.76864	0.352603	0.452714
Q96HR9	-0.403109	0.477437	-0.318162	-0.482746	0.353925	0.451089
Q8NC51	0.185485	0.596981	0.372948	-0.29948	0.354243	0.450699
P00441	-0.119065	-0.494261	-0.324894	0.290512	0.354277	0.450657
Q13951	0.558607	0.203774	0.341831	0.285804	0.355181	0.449551
Q92973	-0.437	-0.250498	-0.0260932	-0.298705	0.355429	0.449247
P43487	-0.217002	0.00228146	0.132696	-0.284491	0.355824	0.448765
P26641	-0.385302	-0.150084	-0.0593876	-0.280567	0.356034	0.448508
P17152	-0.601552	-0.388856	-0.243557	-0.285346	0.357144	0.447156
Q96PK6	-0.325024	-0.122835	0.0508118	-0.289013	0.357351	0.446905
Q9Y5A9	-0.0601461	0.224581	0.207384	-0.276129	0.357523	0.446696
P35611	0.196836	-0.223589	0.0171369	0.300062	0.357845	0.446305
Q6P4A8	-1.156	-1.14358	1.06169	-1.11506	0.358824	0.445119
Q92665	0.177172	0.652403	0.334159	-0.316109	0.359031	0.444868
Q9UBU8	0.389931	1.55364	0.443575	-0.608675	0.359434	0.44438
P52209	-0.606925	-0.467855	-0.0763275	-0.334834	0.35957	0.444217
O00273	-0.325762	-0.176381	0.170523	-0.322833	0.359588	0.444195
Q96SK2	0.119776	0.256605	0.658137	-0.337595	0.359646	0.444125
Q14247	-0.142933	-0.794528	-0.253798	0.38123	0.359651	0.444119
Q92538	0.0175655	-0.449922	-0.141388	0.31322	0.359798	0.443941
Q9BVI4	0.114888	0.425438	0.357053	-0.276357	0.360077	0.443604
P67936	0.113255	-0.0849779	-0.264112	0.2878	0.360298	0.443338
Q13445	0.0383656	-0.136395	-0.385532	0.299329	0.361187	0.442268
P30038	-0.0345786	-0.870018	-0.115477	0.458169	0.361299	0.442133
Q8N2U0	0.596112	0.491425	-0.0774639	0.389131	0.361569	0.441809
Q9UPT5	-0.0962153	-0.995766	-0.168983	0.486159	0.361901	0.44141
Q9NTZ6	-0.359376	-0.104483	-0.0672681	-0.2735	0.362278	0.440958
Q9BV57	-0.468443	-0.349258	0.12876	-0.358194	0.362511	0.440679
P20618	0.240374	0.0133118	-0.0865877	0.277011	0.362544	0.44064
Q6P9B9	-0.368473	-0.285851	0.441196	-0.446146	0.362573	0.440605
Q9UPT9	-0.31034	-0.0467404	-0.028289	-0.272825	0.362622	0.440545
Q07020	-0.610519	-0.43045	-0.203305	-0.293641	0.363341	0.439685
Q9Y4I1	0.312827	0.246193	-0.623728	0.501595	0.363628	0.439342
Q96F63	0.191687	0.648663	0.350307	-0.307797	0.363963	0.438943
P47813	0.0169834	0.36543	0.22777	-0.279617	0.364331	0.438503
Q6YN16	-0.444196	-0.141423	-0.200826	-0.273071	0.36436	0.438469
Q9UHX1	-0.0638358	0.124606	0.323005	-0.287642	0.364896	0.437831
Q9P2E9	-1.02316	-0.961062	-0.0593876	-0.512935	0.364984	0.437726
Q8TDX7	-0.0448728	-0.523032	-0.194647	0.313967	0.365186	0.437485
O43491	-0.139685	0.246193	0.04873	-0.287146	0.365403	0.437228
Q9C0J8	0.786417	0.559404	0.464028	0.274701	0.365501	0.437111
P54136	-0.422716	-0.200916	-0.0934686	-0.275524	0.365826	0.436726
Q9GZT3	-0.273559	-0.0691504	0.0827016	-0.280334	0.365826	0.436726
Q9BTE7	-0.0955857	-0.188969	5.5267	-2.76445	0.36633	0.436127
P18858	-0.230762	-0.152257	0.56871	-0.438989	0.36718	0.435121
Q9Y679	0.608143	0.545615	-0.311461	0.491066	0.368166	0.433957
Q15154	1.18885	0.541139	1.08677	0.374895	0.36855	0.433504
Q6NZY4	-0.130628	0.0597415	0.245146	-0.283071	0.368664	0.433369
Q03518	0.220793	0.124008	-0.45325	0.385413	0.368757	0.433259
Q8WTT2	0.172475	0.542931	0.36544	-0.28171	0.368958	0.433023
Q92733	0.0251113	0.133554	0.639583	-0.361457	0.36911	0.432844
Q08945	-0.430634	-0.188969	-0.133093	-0.269604	0.369481	0.432408
O43719	0.0566062	-0.229696	-0.194647	0.268778	0.369517	0.432365
P26368	-0.330199	-0.0794529	-0.0437545	-0.268595	0.369834	0.431993
Q13148	-0.119065	0.176326	0.123824	-0.26914	0.369964	0.43184
P40937	-0.413271	-0.145747	-0.144957	-0.267919	0.370047	0.431743
O60888	-0.513143	-0.23506	-0.255083	-0.268071	0.370075	0.43171
[truncated: 1,752 more rows]

## Sheet: Table S2
Supplementary Table S2
Novel mechanisms of 5-Fluorouracil Resistance in Colorectal Cancer: A Proteomic Investigation
Supplementary Table S1: R-LIMMA analysis data set for the HT-29 cell lines
Protein - Accession number	HT 29 P=57	HT29 P=9	HT 29 5-FU	Log2 Fold change	P.Value	.-Log10(p value)
Q9NRW7	-0.0887481	0.0542139	-2.92677	-2.9095	0.00182717	2.73822
O60287	1.12071	0.747973	-2.07715	-3.01149	0.00251311	2.59979
Q9Y287	-1.43966	-1.24734	1.24315	2.58665	0.00279999	2.55284
O15427	0.959615	0.468871	-2.39907	-3.11332	0.00302903	2.5187
Q96Q06	-0.186236	-0.397259	-2.70962	-2.41787	0.00353971	2.45103
P50914	1.80533	1.68555	-0.498973	-2.24442	0.00393241	2.40534
P08779	0.965548	1.5659	-1.82772	-3.09344	0.00408239	2.38909
P35908	5.77764	6.30106	3.27892	-2.76043	0.00473366	2.3248
Q15797	-0.572809	0.54116	-4.41954	-4.40371	0.00474016	2.32421
Q13884	-0.673711	-1.12869	-3.49354	-2.59234	0.00482213	2.31676
P18077	0.0848155	-1.14955	-5.1565	-4.62414	0.00523227	2.28131
Q8WY22	0.352687	1.32571	-2.98658	-3.82578	0.00532139	2.27397
Q9P1U1	-3.31296	-4.40979	0.223493	4.08487	0.00572735	2.24205
P29373	-0.51109	-0.808144	-2.8209	-2.16128	0.00580976	2.23584
Q9BUF5	0.220005	0.65179	-1.91947	-2.35536	0.0060739	2.21653
P02792	-1.7712	-1.59288	0.300583	1.98262	0.00612134	2.21315
P80188	0.26667	0.837259	-2.07715	-2.62911	0.0061682	2.20984
Q9NR77	-0.168801	-0.287228	-2.13097	-1.90295	0.00644381	2.19086
Q13620	-0.374919	-0.543729	-2.23141	-1.77209	0.00842763	2.07429
Q9UBB6	-0.0805742	-0.516378	-2.40927	-2.11079	0.00848545	2.07132
Q99959	1.24244	1.07234	2.819	1.66161	0.0101936	1.99167
P00352	-0.163036	0.0633066	-1.75441	-1.70454	0.0102834	1.98786
P15260	0.889919	1.5818	3.64339	2.40753	0.0107968	1.96671
O14656	-0.73013	-0.641294	0.875344	1.56106	0.0112509	1.94881
Q92908	0.36969	0.849574	2.552	1.94237	0.0120112	1.92041
Q9HCY8	1.75446	0.573341	-2.19127	-3.35517	0.0121282	1.9162
Q86Y39	0.115971	0.148368	-1.32482	-1.45699	0.0133538	1.8744
P52209	0.18653	0.0828129	-1.33208	-1.46675	0.0136219	1.86576
Q9GZY8	-0.7174	-1.0095	0.736002	1.59945	0.0139019	1.85693
P13688	0.627578	0.647765	-0.775683	-1.41335	0.0145308	1.83771
P52943	-1.34851	-1.3442	-2.71593	-1.36958	0.015868	1.79948
Q9NP77	0.0677564	0.363622	-1.31042	-1.52611	0.0160081	1.79566
P48730	-0.327398	-0.219502	-1.62401	-1.35056	0.017288	1.76225
O43291	-1.52581	-0.899412	0.700884	1.9135	0.0178077	1.74939
Q5TDH0	0.138321	0.0617951	-1.19347	-1.29353	0.0190816	1.71939
P42694	-0.341979	-0.413986	0.911634	1.28962	0.0191935	1.71685
O15155	0.48891	0.326341	1.72905	1.32142	0.0194425	1.71125
Q9ULE6	0.497125	0.460866	1.74407	1.26508	0.0199455	1.70015
P40855	0.262392	0.135493	-1.0853	-1.28424	0.0202555	1.69346
Q8NDT2	-0.106619	-0.0744991	-1.33693	-1.24637	0.0207677	1.68261
P61086	0.260248	0.243434	-0.992316	-1.24416	0.0208091	1.68175
P08243	0.801286	0.958366	-0.404164	-1.28399	0.0209283	1.67927
P25815	0.052972	0.789658	-1.52923	-1.95055	0.0218312	1.66092
O76070	-1.46072	-3.4962	-6.84838	-4.36992	0.0218894	1.65977
Q9ULX3	1.12189	0.839907	-0.371402	-1.3523	0.0218967	1.65962
O15327	-1.26278	-2.27381	-4.17378	-2.40549	0.0221427	1.65477
P04083	-0.158728	-0.890607	-2.44553	-1.92087	0.0225287	1.64726
Q06481	-0.106619	-0.576307	1.19853	1.53999	0.0226216	1.64548
Q99538	0.553358	0.862654	-0.65249	-1.3605	0.0226591	1.64476
Q9H553	0.0836036	-0.0629111	1.2354	1.22506	0.0235523	1.62797
Q8IXM2	-0.43097	-0.546032	-1.69395	-1.20545	0.023876	1.62204
Q8IV38	0.538399	0.154054	-1.05897	-1.4052	0.024127	1.6175
P82970	-3.08875	-2.03515	-0.1825	2.37945	0.0248503	1.60467
P47712	-0.471364	-0.786202	-1.9452	-1.31641	0.0250711	1.60083
Q5GLZ8	-0.150149	-0.0546906	-1.2797	-1.17728	0.025081	1.60065
Q6VMQ6	-0.235297	-0.0254787	1.10223	1.23262	0.0251038	1.60026
P36405	-1.00129	-0.732763	-2.13519	-1.26817	0.0255124	1.59325
P02794	-0.106619	-0.463185	1.0622	1.3471	0.0255656	1.59234
Q92541	0.63007	-0.137346	-1.63593	-1.88229	0.0258064	1.58827
Q06203	0.414716	0.293233	-0.81242	-1.16639	0.0262771	1.58042
Q9NX46	0.171779	-0.0711788	-1.1825	-1.2328	0.0264035	1.57834
Q9NRX5	-0.686059	-1.63148	0.971797	2.13057	0.0269981	1.56867
Q15582	0.324239	0.340123	-0.795605	-1.12779	0.0272541	1.56457
Q05639	3.25016	1.17797	-1.8764	-4.09046	0.0274515	1.56143
O95861	-0.341979	-0.378669	-1.48543	-1.1251	0.0275467	1.55993
Q08170	-0.0103142	-0.144307	-1.22464	-1.14733	0.0278067	1.55585
P14859	0.0229409	-0.0945834	-1.17596	-1.14014	0.0278554	1.55509
P27487	-1.56329	0.267237	2.97988	3.6279	0.0279411	1.55376
P49770	0.594778	0.427219	-0.646447	-1.15745	0.0281671	1.55026
P52306	-0.145878	-0.378669	-1.45606	-1.19379	0.0283502	1.54744
O00442	0.20448	0.132616	-0.947051	-1.1156	0.0286004	1.54363
Q8IZV5	-0.63529	-0.881854	-1.95263	-1.19406	0.028958	1.53823
P02786	0.134815	0.512678	1.62673	1.30298	0.0292322	1.53414
Q8NE01	0.576803	1.15334	2.39076	1.52568	0.0296058	1.52862
Q5SSJ5	-0.0819333	-0.181414	-1.23821	-1.10654	0.0297609	1.52635
Q9UNI6	0.350674	0.491502	-0.700199	-1.12129	0.0297879	1.52596
Q96AD5	0.203364	-0.184999	-1.29143	-1.30062	0.0300212	1.52257
Q96G03	-0.108003	-0.0303065	-1.16512	-1.09596	0.0301007	1.52142
P52907	-0.303419	-0.256734	-1.36147	-1.08139	0.0307498	1.51216
P05534	0.183139	0.27378	1.31188	1.08342	0.0312983	1.50448
Q03518	-0.329011	-0.237998	0.794919	1.07842	0.0316952	1.49901
P49591	0.694994	0.756407	-0.329653	-1.05535	0.0330147	1.48129
O15231	-1.08875	-1.51864	-2.60045	-1.29676	0.0330297	1.4811
Q86X76	-0.0311665	0.487004	-1.15222	-1.38014	0.033942	1.46926
O15014	0.63007	0.416615	1.6261	1.10276	0.03406	1.46776
O43813	-0.736537	-1.08116	0.288806	1.19766	0.0342552	1.46527
Q96FQ6	0.400188	-0.478498	-1.88704	-1.84789	0.0344502	1.46281
Q8IWE2	0.427191	0.304779	-0.686185	-1.05217	0.0346819	1.4599
Q9BXS4	-1.56709	-0.668632	0.746947	1.86481	0.0350276	1.45559
Q03169	-0.572809	-2.0287	-4.00966	-2.70891	0.0355308	1.44939
P29590	0.248401	1.51212	-1.5099	-2.39017	0.0361301	1.44213
Q8WVV9	0.174059	0.0857906	-0.892397	-1.02232	0.0364486	1.43832
O76024	0.110032	-0.266195	-1.27037	-1.19229	0.0368951	1.43303
Q13510	-0.303419	-0.275718	-1.29616	-1.00659	0.0369907	1.43191
Q9H4A4	-0.178946	-0.279544	-1.24504	-1.0158	0.0373821	1.42734
O75911	-0.73013	-0.920171	-1.8764	-1.05125	0.0374268	1.42682
Q6P1Q9	-0.878114	-0.0400107	1.26255	1.72161	0.0381461	1.41855
P15559	0.254875	0.248758	-0.741467	-0.993284	0.0381978	1.41796
A0AVT1	-0.200927	-0.350221	-1.29852	-1.02295	0.038328	1.41648
P04066	-0.728001	-1.02548	-1.98277	-1.10603	0.0386855	1.41245
Q9NX18	-0.93347	-1.27381	0.0342609	1.1379	0.0388639	1.41045
O43237	-0.831646	-1.07118	0.112065	1.06348	0.0389395	1.40961
P78318	1.22716	1.69289	0.212729	-1.24729	0.0394977	1.40343
P35251	0.480647	0.972109	-0.547414	-1.27379	0.0395186	1.4032
P08047	-0.734399	-0.619304	0.321543	0.998394	0.0395492	1.40286
P11717	-0.897128	-0.85877	0.0986365	0.976586	0.0401344	1.39648
Q9P270	0.127777	0.0902456	-0.865827	-0.974839	0.040312	1.39457
Q14376	-0.131734	0.161129	-1.05697	-1.07167	0.0416503	1.38038
P20936	0.226607	-0.788926	-2.1825	-1.90134	0.0419456	1.37731
Q8IWJ2	0.620075	0.429565	-0.480044	-1.00486	0.0421095	1.37562
Q9NX14	-0.723751	-0.971864	0.188425	1.03623	0.0422031	1.37466
Q9BTX1	0.554233	0.639683	-0.366428	-0.963386	0.0424632	1.37199
Q08AF3	0.552483	-0.688845	-2.2727	-2.20452	0.0429258	1.36728
Q16555	-0.226252	0.370964	-1.27037	-1.34273	0.0433814	1.3627
P10155	-0.485684	-0.81646	-1.73184	-1.08077	0.0436154	1.36036
P04264	6.4765	6.77359	5.57429	-1.05076	0.0441384	1.35518
P13051	-0.806713	-0.4962	0.403919	1.05538	0.0446852	1.34984
O95372	-0.619415	-0.671143	-1.58304	-0.937759	0.044753	1.34918
P09467	0.45182	-0.0400107	-1.00773	-1.21363	0.0448059	1.34866
Q9BZ29	0.140653	-0.249211	-1.17161	-1.11733	0.0448568	1.34817
Q01518	-0.223249	-0.454507	-1.33693	-0.998055	0.0453054	1.34385
Q01973	-0.607621	-2.54143	-4.74147	-3.16694	0.0455661	1.34136
Q9Y2Q9	-0.0364271	-0.179625	0.844032	0.952058	0.0458469	1.33869
P06733	-0.0246178	0.0617951	-0.915827	-0.934415	0.0459451	1.33776
Q92876	1.15572	-1.66613	-4.74147	-4.48627	0.0463105	1.33432
P36871	0.172919	-0.614463	-1.75116	-1.53039	0.0465223	1.33234
Q9BQ69	-0.195033	-0.072838	-1.07309	-0.939153	0.0465629	1.33196
P17812	0.544577	0.16817	-0.727048	-1.08342	0.0472563	1.32554
Q00534	-1.23228	-0.666125	-2.21343	-1.26423	0.0473179	1.32497
Q6YP21	-0.00128525	-0.079494	-0.961982	-0.921592	0.0473598	1.32459
Q05655	-0.811214	-1.10134	-1.96762	-1.01134	0.0480751	1.31808
P06132	-1.06168	-0.791656	-1.91947	-0.992797	0.0487357	1.31215
Q03001	-0.661467	0.235412	1.422	1.63503	0.0490404	1.30945
Q99497	-0.110774	0.0296829	-0.965739	-0.925193	0.0491667	1.30833
Q6WCQ1	-0.928571	-1.10813	-0.0832555	0.935095	0.0499096	1.30182
P57772	-0.550059	-0.411884	0.437731	0.918703	0.0499382	1.30157
Q9UJ83	-0.436175	-0.90236	0.456101	1.12537	0.051412	1.28894
Q9NR50	0.0714289	0.348825	-0.765824	-0.975951	0.0514887	1.28829
Q6ZSR9	0.197775	-0.236138	-1.11211	-1.09293	0.0518014	1.28566
Q86VI3	-0.301835	0.519301	-1.39654	-1.50527	0.0519492	1.28442
P28288	-0.258161	-0.264298	-1.14155	-0.880325	0.052014	1.28388
P35244	-0.0901149	-0.350221	-1.18032	-0.960147	0.0521818	1.28248
P08174	-0.329011	-0.867384	-1.78395	-1.18575	0.0524219	1.28049
P10619	-0.811214	-0.258622	0.663674	1.19859	0.0525779	1.2792
Q9NZ63	-0.242878	-0.273808	0.617969	0.876312	0.0527828	1.27751
Q96K17	-0.356709	-0.722308	-1.56583	-1.02632	0.0530431	1.27537
P07814	0.0908595	0.0783348	-0.788934	-0.873531	0.053052	1.2753
Q9Y371	-0.255091	-0.552962	-1.3789	-0.97487	0.0534112	1.27237
Q13057	0.168354	0.497105	-0.658558	-0.991287	0.0540571	1.26715
Q9UPN6	-1.36496	-1.02548	-0.197883	0.997336	0.0542811	1.26535
Q14344	-0.00643774	-0.281462	0.806529	0.950479	0.0547856	1.26133
Q06830	0.238634	0.139798	-0.684636	-0.873852	0.0548125	1.26112
Q96MU7	0.0677564	0.123952	-0.767462	-0.863316	0.0552052	1.25802
Q9H9E3	0.248401	0.126846	-0.689287	-0.87691	0.0552758	1.25747
Q8TDP1	-0.346873	-0.283381	0.547234	0.862361	0.0555255	1.25551
O14763	2.58496	1.70359	3.68037	1.53609	0.0556112	1.25484
O75083	-0.379925	-0.352235	-1.22239	-0.856312	0.0558587	1.25291
Q13232	-0.226252	-0.743293	-1.61808	-1.13331	0.0561055	1.25099
Q6UWP2	-0.0751505	-2.0745	1.92818	3.003	0.0562198	1.25011
Q8IWW6	-0.683994	-1.12524	0.152485	1.0571	0.0571007	1.24336
Q9NQX3	0.531305	0.560554	-0.302081	-0.848011	0.0572344	1.24234
P41214	0.450881	0.134056	-0.663126	-0.955594	0.0579584	1.23688
Q13614	-0.45895	-0.391036	0.417684	0.842676	0.0588906	1.22995
Q96JH7	0.599873	-0.0662125	-0.990401	-1.25723	0.0591774	1.22784
Q14318	-0.811214	-0.638834	0.139428	0.864452	0.0601407	1.22083
Q02978	0.0166049	0.0572512	0.868503	0.831575	0.060212	1.22032
Q9NXH8	0.410856	0.806001	1.60124	0.992814	0.0608678	1.21561
Q5VZF2	-0.356709	-0.944267	-1.80735	-1.15687	0.0616908	1.20978
Q9UHV9	0.057917	0.14266	-0.728643	-0.828931	0.0618399	1.20873
Q9Y3A6	0.0603831	0.457421	-0.727048	-0.98595	0.062125	1.20673
Q6UW78	-0.306594	-0.688845	0.474932	0.972652	0.0624452	1.2045
Q13445	0.0872361	0.152634	0.93952	0.819585	0.0629387	1.20108
O00273	-0.101096	-0.203055	-0.977069	-0.824993	0.0632379	1.19902
P54577	0.25272	0.570155	-0.509903	-0.92134	0.0634139	1.19782
Q13885	-0.067053	-0.232424	-0.992316	-0.842577	0.0635185	1.1971
P37802	-0.418897	-0.445881	-1.24276	-0.810371	0.0639018	1.19449
Q7Z4Q2	0.302528	-0.0912165	-0.864073	-0.969729	0.0642672	1.19201
Q16740	0.373661	-0.534554	-1.5573	-1.47685	0.0644129	1.19103
O75438	-0.144458	0.110856	0.861629	0.87843	0.0644432	1.19082
Q14728	-0.415466	-0.409786	-1.21567	-0.803041	0.0651601	1.18602
Q99685	0.55073	0.0203752	-0.788934	-1.07449	0.0656398	1.18283
A5D8V6	-1.09422	0.666781	-2.71593	-2.50221	0.0661776	1.17929
P23381	0.611692	0.605856	-0.187975	-0.796749	0.0664021	1.17782
Q8IWZ3	-0.160162	-0.27763	0.593285	0.812181	0.0664099	1.17777
P48960	0.510714	-0.089536	1.3384	1.12781	0.0673036	1.17196
Q13144	0.0166049	0.186317	-0.722273	-0.823735	0.0673746	1.1715
O75844	0.277309	0.448195	-0.461359	-0.824111	0.0673857	1.17143
P47756	-0.373254	-0.241726	-1.11628	-0.80879	0.0678476	1.16847
Q14134	-0.0819333	-2.05469	-3.80735	-2.73904	0.0682135	1.16613
Q96AP7	-0.677815	-1.36438	0.179949	1.20104	0.0688672	1.16199
P11498	-0.273607	-0.206694	-1.02919	-0.789035	0.0689896	1.16122
Q9H3U1	-0.0220065	-0.0761622	-0.836295	-0.787211	0.0690122	1.16107
Q96BS2	-0.538818	-0.160093	-1.2797	-0.93024	0.0690481	1.16085
Q9NZM1	0.449941	0.094687	1.18589	0.913574	0.0691047	1.16049
Q2NL82	0.962255	0.89272	0.141176	-0.786312	0.0696417	1.15713
Q8NE62	0.113598	0.666781	1.4554	1.06521	0.07015	1.15397
Q9NZT2	-0.474931	-0.636378	-1.36147	-0.805815	0.0703847	1.15252
Q13356	0.0566823	-0.45884	0.829473	1.03055	0.0703941	1.15246
P28062	-0.889968	-0.668632	0.0492306	0.828531	0.0706708	1.15076
Q7Z739	0.559473	-0.0416345	-0.846649	-1.10557	0.0706891	1.15065
Q96ER9	0.36969	0.0404666	1.09187	0.886797	0.0708837	1.14945
Q14534	-1.36827	-0.759235	0.0473678	1.11112	0.0709707	1.14892
Q8WZA0	-0.0298544	-0.482904	-1.23141	-0.97503	0.071021	1.14861
Q5T9A4	0.386494	0.180758	-0.536197	-0.819823	0.0710338	1.14854
O43491	2.5699	4.05706	5.40524	2.09176	0.0711086	1.14808
O60763	0.285765	0.104997	-0.612184	-0.807565	0.0714788	1.14582
Q15007	0.251642	0.596492	-0.469337	-0.893404	0.0715422	1.14544
Q8WWB7	-0.582395	-0.0744991	0.688388	1.01684	0.0715741	1.14524
Q8TCA0	-0.0377452	-0.281462	0.674577	0.83418	0.0716883	1.14455
P58546	-0.398433	-0.0744991	-1.11419	-0.877728	0.0719808	1.14278
Q9NVI1	0.388458	0.573341	-0.32482	-0.80572	0.0721979	1.14148
Q9Y617	1.03866	1.27574	0.329995	-0.827203	0.0724516	1.13995
Q5T0F9	-0.31456	-0.118374	-1.02526	-0.808793	0.0724967	1.13968
Q13948	-1.08329	-0.651175	0.0823551	0.949589	0.0726304	1.13888
P62805	2.07753	1.48249	0.693757	-1.08625	0.0728048	1.13784
Q9HCE1	-0.220253	-0.448033	-1.15436	-0.820216	0.07299	1.13674
Q8WW01	-0.181857	-0.794391	-1.58593	-1.0978	0.0735251	1.13356
P84098	1.58239	0.85045	0.00384719	-1.21257	0.0735997	1.13312
Q13740	-2.60958	-2.20669	-3.32965	-0.921516	0.0737965	1.13196
Q9UPN3	0.057917	0.827508	-0.805671	-1.24838	0.0739109	1.13129
P58107	-0.706877	-0.90236	-1.60631	-0.801689	0.0739534	1.13104
Q15527	0.700539	0.367298	-0.339369	-0.873287	0.0739943	1.1308
O60749	-1.153	-1.31641	-0.446846	0.787862	0.0743681	1.12861
P34949	0.664519	0.328857	-0.375145	-0.871833	0.0745888	1.12733
Q9Y5A9	0.18427	0.172378	-0.577278	-0.755603	0.0753034	1.12319
P52294	0.0542099	0.0542139	-0.700199	-0.754411	0.0755459	1.12179
P08134	-0.529516	-0.433038	-1.24504	-0.763764	0.075681	1.12101
Q7Z4W1	-0.94579	-1.31249	-0.2439	0.885239	0.0759446	1.1195
Q9Y303	-0.593983	0.276389	1.17867	1.33747	0.0759781	1.11931
P49589	0.0292491	0.29452	-0.661601	-0.823486	0.0762111	1.11798
P22234	0.0140627	-0.0303065	-0.760919	-0.752797	0.0764205	1.11679
Q9BST9	-0.153003	-0.252968	0.557741	0.760726	0.0765564	1.11602
P49321	0.135984	0.094687	-0.635933	-0.751268	0.0767163	1.11511
Q9UN86	0.222209	0.112317	-0.594626	-0.761888	0.0767974	1.11465
O15162	0.530416	-0.0744991	1.2951	1.06714	0.0773819	1.11136
O75746	-0.17604	0.00472757	0.694947	0.780603	0.0773939	1.11129
Q9NUB1	-0.320965	0.100588	0.801565	0.911753	0.0783013	1.10623
O75179	-0.0167983	-0.213999	-0.895977	-0.780579	0.0788533	1.10318
O00471	-0.268956	-0.312488	-1.03312	-0.7424	0.0789077	1.10288
Q5T0D9	-1.6333	-0.905313	-0.100706	1.1686	0.0795992	1.09909
Q99584	-0.897128	-1.16009	-1.83458	-0.805966	0.0798381	1.09779
Q9UEW8	-0.0207027	-0.195805	-0.87463	-0.766376	0.080267	1.09546
Q9H900	0.373661	0.2421	-0.442913	-0.750794	0.0807735	1.09273
Q96GA3	0.170639	0.867853	-0.609243	-1.12849	0.0813399	1.0897
P30046	-0.272055	-0.273808	-1	-0.727068	0.0822793	1.08471
P57081	0.692612	1.11012	0.0143744	-0.886994	0.0828089	1.08192
Q8NFH3	-0.74728	-1.06126	-0.0852975	0.818974	0.0831774	1.07999
P06396	-0.94579	-1.09796	-0.276192	0.745682	0.0835424	1.07809
Q01664	-0.17604	-0.0711788	0.608525	0.732134	0.0838891	1.07629
O95071	0.321157	0.165358	-0.501698	-0.744955	0.084014	1.07565
Q9NQH7	-1.4189	-2.15657	-0.640429	1.1473	0.0845625	1.07282
O60645	-0.376586	-0.318381	-1.06904	-0.721558	0.0846435	1.07241
Q96HA1	-0.155862	-0.953407	0.648395	1.20303	0.0848412	1.07139
Q8NHH9	0.612532	0.369743	1.26576	0.774623	0.0850026	1.07057
Q13217	0.530416	0.558412	-0.172697	-0.717111	0.0851253	1.06994
Q13501	0.945009	0.311155	1.67518	1.0471	0.0854839	1.06812
Q6KB66	-0.183316	-1.29302	-2.2542	-1.51603	0.0857596	1.06672
Q9NVZ3	-0.388308	-0.597646	-1.24733	-0.754349	0.0865057	1.06296
Q5T280	0.308764	0.353774	1.0441	0.712833	0.0866342	1.06231
O43768	0.052972	-0.151302	-0.800629	-0.751464	0.0867354	1.0618
Q96I51	0.0279897	-0.221341	0.673973	0.770648	0.0867667	1.06165
Q7LGA3	-0.250499	-0.428783	-1.08122	-0.741575	0.0868187	1.06139
Q9Y5A7	-0.436175	-0.346202	-1.10795	-0.716764	0.0872287	1.05934
Q96CU9	0.0702058	0.275085	0.921329	0.748683	0.087528	1.05785
Q2VPK5	0.6942	0.0526929	-0.667708	-1.04115	0.0878645	1.05619
Q9NPA8	-0.309775	-0.428783	-1.08734	-0.718064	0.0885309	1.05291
P10314	-0.651343	0.0648165	0.809829	1.10309	0.0887825	1.05167
Q5VV41	-0.211301	-0.0270862	-0.855335	-0.736141	0.0888313	1.05143
Q8IXK0	-0.0928525	0.390362	-0.757659	-0.906414	0.0889871	1.05067
Q15434	-0.114942	-1.11837	-1.99808	-1.38142	0.0890093	1.05056
P62851	0.7745	0.482492	-0.154359	-0.782855	0.0890455	1.05039
Q9UN81	-1.57472	-1.86451	-0.939643	0.779971	0.0894883	1.04823
P08962	-0.448394	0.263297	1.00241	1.09495	0.0895239	1.04806
P42765	-0.559495	-0.409786	0.233357	0.717998	0.0907985	1.04192
Q6WKZ4	0.2994	1.0895	1.85286	1.15841	0.0911459	1.04026
Q9P1Y6	0.324239	-0.167165	0.980609	0.902072	0.0913288	1.03939
O75600	0.0968782	0.54116	1.18631	0.867292	0.0914615	1.03876
Q969H4	-0.378255	-0.595259	-1.22239	-0.735636	0.0923803	1.03442
Q9UI10	0.0153344	0.281593	-0.604842	-0.753306	0.093477	1.0293
Q9H6H4	0.727945	0.699225	1.40137	0.687785	0.0935139	1.02912
Q16625	0.354698	0.976127	1.6588	0.99339	0.0939768	1.02698
Q9P258	0.203364	-0.111537	-0.73024	-0.776154	0.0940081	1.02683
Q5JSH3	-0.110774	0.154054	-0.727048	-0.748688	0.0945721	1.02424
Q9P2E3	-0.203884	-0.981182	-1.7191	-1.12657	0.09476	1.02337
Q9BW04	-0.599812	-1.22872	-1.90858	-0.994311	0.0951032	1.0218
P56192	0.254875	0.172378	-0.47468	-0.688307	0.0951179	1.02174
Q8IXJ6	-1.52581	-0.607232	0.190959	1.25748	0.0951751	1.02148
Q9UI14	-1.34198	-0.696499	-0.0116035	1.00764	0.0952375	1.02119
Q14919	-0.123314	0.374621	-0.764187	-0.889841	0.0952857	1.02097
P55210	-0.287652	-0.252968	-0.952632	-0.682322	0.0952951	1.02093
Q9H299	-0.148724	-0.0319193	-0.78395	-0.693629	0.0954897	1.02004
O15397	-1.66962	-1.05797	-0.38769	0.976106	0.0959319	1.01804
P08603	-2.64933	-2.4962	-3.2727	-0.699934	0.0963832	1.016
Q13423	-2.27516	-1.10813	-0.194573	1.49707	0.0963872	1.01598
P16422	0.639172	0.878195	1.48907	0.730384	0.096487	1.01553
P61769	0.16492	0.844309	1.53499	1.03038	0.0965337	1.01532
P62701	0.95697	0.256707	-0.441605	-1.04844	0.0965404	1.01529
P50452	-0.0207027	-0.767272	-1.48004	-1.08606	0.097194	1.01236
Q9Y4K1	-0.901921	-1.57866	-0.215667	1.02463	0.0972554	1.01209
Q9BYN0	1.01914	0.173778	-0.578716	-1.17518	0.0974038	1.01142
O75175	-0.0751505	-0.223182	-0.84319	-0.694023	0.0977566	1.00985
P48506	0.951002	0.85045	0.218535	-0.682191	0.097996	1.00879
Q6NVY1	-0.522117	-0.033534	0.593285	0.871111	0.0981652	1.00804
Q9UNN5	-0.0805742	-0.566924	-1.19127	-0.867521	0.0986572	1.00587
Q9ULZ3	-0.350144	-0.714517	0.253694	0.786025	0.0989774	1.00446
O95674	-0.0536574	-0.536842	0.56492	0.86017	0.0999374	1.00027
Q15418	0.126601	0.506024	-0.47468	-0.790993	0.100096	0.999584
O00461	0.300443	0.594402	1.19054	0.743114	0.100234	0.998984
O60508	-0.265863	0.0753416	0.672765	0.768026	0.100279	0.998789
Q5JTV8	-0.0616798	0.148368	-0.661601	-0.704945	0.100647	0.997201
O15066	1.17633	-0.239861	-1.25191	-1.72014	0.100842	0.996359
P20933	-0.199452	-0.330239	0.414797	0.679642	0.100897	0.996121
Q96C19	0.0342759	-0.629036	-1.29143	-0.994054	0.101394	0.99399
O95395	1.50801	2.27606	2.9756	1.08356	0.10152	0.993449
P08754	0.26667	0.379483	-0.34915	-0.672226	0.101998	0.991407
P35580	-1.59787	-1.07118	-2.21791	-0.883382	0.102052	0.991177
Q9BTT0	-0.0751505	-0.403508	-0.990401	-0.751072	0.103162	0.98648
P53621	-0.0683994	0.16817	-0.65552	-0.705406	0.10378	0.983886
Q92600	-0.276717	-0.212169	-0.903163	-0.658721	0.103869	0.983514
Q9UPT5	-0.43097	-0.435171	-1.08734	-0.654272	0.104072	0.982668
P11182	-0.422336	-0.144307	-1.00579	-0.722469	0.104151	0.982338
Q9BRS2	0.781243	1.90289	-0.0509701	-1.39303	0.10534	0.977407
P16152	-0.158728	-0.10643	-0.78395	-0.651372	0.10595	0.974898
P37268	0.37861	-0.590498	1.13724	1.24318	0.106104	0.974267
Q96CM8	-1.06436	-1.21034	-1.80399	-0.666635	0.106505	0.972632
Q9UBV8	0.0166049	0.0219306	-0.626981	-0.646249	0.106877	0.971115
Q9H5N1	-0.161599	0.668769	-0.858824	-1.11241	0.106931	0.970897
P15291	0.62091	0.90373	0.0464356	-0.715885	0.106941	0.970854
Q99986	-0.0942232	0.0813217	-0.679999	-0.673549	0.10703	0.970496
Q13952	-0.170246	-0.230571	-0.848382	-0.647974	0.10744	0.968833
P31937	0.389439	0.631555	1.20607	0.695568	0.107715	0.967724
Q9ULH1	0.356706	1.49655	-0.468004	-1.39463	0.107968	0.966703
P20674	-0.0901149	-0.293019	0.488039	0.679605	0.108049	0.966379
O95833	-3.57855	-2.95341	-2.3345	0.931478	0.108851	0.96317
Q6P1N9	0.158028	-0.0530521	-0.626981	-0.679469	0.109092	0.962206
Q6NXG1	0.368695	-0.393107	-1.05297	-1.04076	0.109511	0.960541
Q14807	0.0848155	0.176574	0.777046	0.646351	0.109574	0.960294
O95801	0.762433	0.212437	-0.383915	-0.87135	0.109631	0.960068
Q9Y666	-0.500147	-0.743293	0.0668077	0.688528	0.110222	0.957731
P21359	-0.5709	-0.132147	0.440573	0.792096	0.110381	0.957106
Q9HBR0	-0.671663	-0.120088	0.473546	0.869421	0.11046	0.956794
Q13310	0.0554466	-0.0612633	-0.650976	-0.648068	0.110635	0.956107
Q96A72	-0.130327	-0.0912165	-0.747922	-0.63715	0.110665	0.95599
P49902	0.0992787	0.139798	-0.515399	-0.634937	0.111523	0.952637
O95299	-0.317759	-0.067866	0.492837	0.68565	0.112163	0.95015
Q9NWV4	-0.157294	-0.00791387	-0.733439	-0.650835	0.112413	0.949182
P33897	-1.2353	-0.273808	-1.95263	-1.19808	0.113399	0.94539
P62269	0.844138	0.327599	-0.247326	-0.833194	0.11358	0.944699
Q6ZNW5	0.889226	-0.120088	-0.855335	-1.2399	0.113719	0.944168
P09668	-0.34524	0.740434	-1.11211	-1.30971	0.113829	0.943746
Q9Y295	-0.0751505	-0.133878	-0.733439	-0.628925	0.114402	0.941567
P31947	0.237545	0.297092	-0.36147	-0.628788	0.114487	0.941244
A1L0T0	-0.39505	0.18215	0.765761	0.872211	0.11484	0.939908
P09104	-1.00129	-0.714517	-1.55164	-0.693741	0.114952	0.939484
P19075	-0.580473	1.85657	3.27922	2.64117	0.115166	0.938674
Q9UMZ2	-0.308183	-0.509621	0.24965	0.658552	0.115315	0.938115
Q9H9A6	-0.446642	-0.493976	-1.09555	-0.625243	0.115407	0.937767
Q8NC44	-0.0983432	-0.676179	0.480465	0.867726	0.116219	0.934722
Q13895	1.06223	1.4482	0.515921	-0.739292	0.116906	0.932163
O60493	-0.686059	-0.296892	0.248029	0.739504	0.117442	0.930177
Q13363	-0.165916	-0.0962697	-0.752782	-0.621689	0.117695	0.929243
P15531	0.263463	0.0813217	-0.473343	-0.645735	0.117781	0.928926
P25208	-0.31456	0.330113	-0.903163	-0.91094	0.118117	0.927686
Q14118	0.308764	0.472289	1.02955	0.639024	0.118273	0.927116
P05423	0.62258	1.62492	-0.0863196	-1.21007	0.118388	0.926691
P51580	-0.180401	0.706981	1.36743	1.10414	0.119449	0.922818
P01130	-0.0536574	0.8522	1.51861	1.11934	0.119615	0.922214
Q13505	0.0836036	0.100588	0.704435	0.612339	0.119845	0.92138
Q6EEV4	-0.0630213	-0.653656	-1.22239	-0.864054	0.119921	0.921105
Q15437	0.105263	0.364848	-0.428584	-0.663639	0.121582	0.915129
Q9BVC3	-0.00772874	0.049646	0.631087	0.610129	0.121814	0.914303
Q9UHA4	-0.148724	-0.223182	0.425593	0.611545	0.122028	0.913542
O75122	-0.214279	-0.27763	0.364067	0.610022	0.122114	0.913234
Q2M2I8	-0.0603397	-0.4962	-1.03115	-0.752883	0.122167	0.913045
Q16706	0.723283	0.990498	1.52163	0.664744	0.122367	0.912335
Q96SQ9	1.32783	2.75874	3.62407	1.58079	0.122892	0.910476
Q9P265	0.873885	1.52205	2.08961	0.891646	0.124216	0.905821
O94929	0	0.205609	0.739467	0.636663	0.124252	0.905697
O43278	0.702119	0.109393	1.25531	0.849553	0.124633	0.904368
P23497	0.806437	0.194617	1.36332	0.862792	0.124799	0.90379
P23786	0.244068	0.501572	-0.280865	-0.653685	0.125089	0.902781
Q8N1G4	-0.298671	-0.0319193	-0.822604	-0.657309	0.125152	0.902561
Q14254	-0.70269	-0.552962	-0.0096631	0.618163	0.125167	0.902509
Q9HD20	-0.698514	-0.116662	0.430603	0.838191	0.125731	0.900556
P35637	-0.0403851	-0.364375	-0.883486	-0.681106	0.125913	0.899929
Q8IYU8	-0.360003	-0.370484	0.231718	0.596961	0.12622	0.898873
P30533	0.601567	0.619277	0.0134205	-0.597002	0.126277	0.898675
Q8NFA2	-1.00386	-2.60723	-3.52645	-1.72091	0.126405	0.898237
P49189	-0.273607	0.186317	-0.797278	-0.753633	0.126901	0.896535
Q92696	-0.551942	0.577578	-1.26805	-1.28087	0.127056	0.896006
Q9NRX4	-0.760277	-0.619304	-1.30089	-0.611104	0.127245	0.895358
P40306	-0.496518	-0.643758	-1.1825	-0.612362	0.127342	0.895029
P39019	0.523283	0.195995	-0.318801	-0.67844	0.127533	0.894376
Q9H5Q4	0.44523	-0.283381	1.02151	0.940584	0.127735	0.893689
Q9UPU5	-0.00514789	-0.0711788	-0.634437	-0.596273	0.128076	0.892531
Q9NV56	-1.13596	0.343859	-1.9904	-1.59435	0.128099	0.892455
P19404	-0.544428	-0.338199	0.185888	0.627201	0.128194	0.892133
Q9NVE7	-0.518432	-0.491754	-1.09761	-0.592517	0.128378	0.891508
Q9NY27	-0.245922	-0.374571	0.295099	0.605345	0.128537	0.890973
Q7Z2W9	-0.350144	-0.289156	0.273749	0.593399	0.129102	0.889067
P61421	0.0763112	-0.926157	0.734845	1.15977	0.129204	0.888723
P53597	-0.418897	-0.430909	0.164565	0.589467	0.129516	0.887675
O00584	-2.05099	-2.35223	-2.86232	-0.660708	0.129697	0.887071
Q9HCD5	-0.22175	-0.320351	0.323853	0.594903	0.130641	0.88392
P11217	0.144145	0.212437	0.768591	0.5903	0.130828	0.8833
O14976	0.00512959	0.125399	-0.532014	-0.597278	0.131314	0.881688
P11908	3.50914	2.84585	4.0555	0.878009	0.131522	0.881001
O43776	0.48891	0.59231	-0.0529669	-0.593577	0.131586	0.880789
Q9Y232	-0.360003	-1.76996	0.4427	1.50768	0.131909	0.879724
P34896	0.273063	0.2421	-0.327235	-0.584816	0.131912	0.879716
Q9BV57	0.04801	-0.590498	-1.12886	-0.857618	0.132233	0.878661
P10599	0.691817	0.473426	-0.0390469	-0.621668	0.132241	0.878634
P30837	0.383543	0.918837	1.43702	0.78583	0.132346	0.878291
Q9Y3E0	0.128953	0.166765	-0.436382	-0.584241	0.132351	0.878272
P21127	0.0492521	0.169574	-0.485427	-0.59484	0.132404	0.878097
Q9UI15	-0.719514	0.1196	-1.31042	-1.01046	0.132474	0.877869
Q8WUD4	-0.117727	0.300941	-0.621044	-0.712651	0.132839	0.876673
Q14974	0.153416	0.259347	-0.383915	-0.590296	0.133256	0.875313
O43432	-0.59011	-0.25485	-1.08939	-0.66691	0.133563	0.874315
Q7Z6I8	-0.647313	-0.281462	0.217707	0.682094	0.133593	0.874218
Q92947	-0.852371	-0.330239	0.181648	0.772953	0.13381	0.873511
P31150	-0.501965	-0.320351	-1.01744	-0.606283	0.133913	0.873178
P19387	-0.629316	-0.326275	0.171422	0.649218	0.134687	0.870675
O95881	0.278369	0.269858	-0.302081	-0.576195	0.135553	0.867891
Q9UGI8	-0.595924	-0.177839	-1.09144	-0.70456	0.135782	0.867156
Q9NQT8	0.55073	0.869582	0.0575833	-0.652573	0.136261	0.865627
Q9NWW5	0.664519	0.258027	1.15681	0.695537	0.13679	0.863946
P20042	0.509812	0.389157	-0.135194	-0.584679	0.137073	0.863049
P22570	-0.599812	-0.474107	0.0482995	0.585259	0.137265	0.86244
Q9NYV4	-0.209815	-0.241726	0.34751	0.573281	0.137295	0.862347
Q8NFH4	0.241897	0.228692	0.80763	0.572335	0.137417	0.861959
Q9P0J7	0.166066	-0.192194	-0.681543	-0.668479	0.137501	0.861694
O60333	-0.588178	-0.334213	-1.08326	-0.62206	0.137634	0.861275
Q9UKV8	-0.108003	0.131176	-0.603378	-0.614965	0.13835	0.859021
Q9H4L4	0.221107	0.0902456	0.739467	0.583791	0.138444	0.858727
P07099	-0.0710961	-1.02548	-1.62698	-1.07869	0.138999	0.856987
O14579	-0.0576631	0.320033	-0.543197	-0.674382	0.13912	0.85661
Q9Y5J9	-0.489286	0.605856	1.25086	1.19258	0.13971	0.854771
Q8NB37	0.00128411	-0.467544	-0.956365	-0.723235	0.139855	0.854321
P41252	0.123066	0.128291	-0.440297	-0.565976	0.140429	0.852543
Q15910	0.20448	0.502686	-0.279695	-0.633278	0.140574	0.852095
Q9UNW1	-0.413753	0.110856	0.604097	0.755545	0.140581	0.852074
P42566	0.0417835	-0.217665	-0.704901	-0.61696	0.140827	0.851313
O95049	0.526854	0.447038	-0.0832555	-0.570201	0.140849	0.851246
Q14232	-0.322571	0.418978	-0.857078	-0.905282	0.140871	0.851177
Q8WVM7	0.485243	0.213798	-0.271535	-0.621055	0.141088	0.850509
P41567	0.662086	0.700197	0.115625	-0.565516	0.141216	0.850116
Q9BVL4	-0.603712	-0.386902	0.104919	0.600226	0.141553	0.849079
P22083	0.11834	0.978532	1.54195	0.993516	0.141621	0.848873
P62277	1.05545	0.0723423	-0.526454	-1.09035	0.141997	0.847722
O43847	-0.857018	-0.0142764	-1.40927	-0.973623	0.143413	0.843412
P11171	0.881576	0.753601	0.244781	-0.572807	0.143428	0.843365
P18754	0.405047	-0.0432601	-0.520916	-0.701809	0.143558	0.842972
P41212	-1.0194	-1.05797	-0.478701	0.559986	0.143976	0.841711
P30622	0.432912	0.038931	-0.43508	-0.671001	0.144013	0.841598
P62328	-0.93347	-0.435171	-1.4144	-0.730075	0.14402	0.841577
O95571	0.278369	0.122502	0.777608	0.577172	0.144291	0.840761
Q8IWB7	-0.466031	-0.507375	0.0723142	0.559017	0.144551	0.839978
P15313	-3.59398	-2.43517	-1.7906	1.22398	0.144809	0.839205
Q7Z7H5	0.0566823	0.403548	0.873769	0.643653	0.145674	0.836617
O14908	0.599025	0.89442	0.126253	-0.620469	0.145765	0.836346
O15091	0.0665301	-0.312488	0.535986	0.658966	0.14586	0.836063
Q9HAV4	-0.127518	0.161129	-0.600455	-0.61726	0.145955	0.835782
P62857	0.538399	0.950219	0.0695636	-0.674745	0.146398	0.834465
P24752	0.111222	1.14337	1.73889	1.11159	0.14675	0.833423
P15927	-0.0751505	-0.493976	-0.961982	-0.677419	0.146854	0.833114
Q6IBS0	-0.338726	-0.693943	-1.1608	-0.64447	0.147071	0.832474
Q05932	0.0417835	-0.193999	-0.669239	-0.593131	0.147918	0.82998
P27701	-0.592046	-0.266195	0.199371	0.628491	0.148126	0.829368
P11413	-0.0942232	-0.22872	-0.723863	-0.562392	0.149302	0.825935
Q9BRQ6	-0.0351101	-0.666125	0.449769	0.800386	0.149618	0.825016
O15446	-0.106619	-0.31053	0.370041	0.578615	0.149997	0.823917
P00441	0.160329	-0.130418	-0.593172	-0.608128	0.150625	0.822102
P17931	0.250562	-0.422422	0.740044	0.825974	0.150711	0.821855
Q9NY61	0.98515	0.724282	0.258533	-0.596183	0.150784	0.821646
P15924	1.15168	1.10132	1.67246	0.54596	0.15165	0.819156
Q9H5X1	0.454635	0.300941	-0.1825	-0.560288	0.152543	0.816609
P07339	0.140653	-0.805383	-1.35407	-1.0217	0.152584	0.816491
P04183	-0.22175	-0.146052	0.36257	0.546471	0.152688	0.816196
Q15165	0.124246	0.45512	0.909585	0.619902	0.153148	0.81489
Q8NFF5	0.41568	0.600661	-0.0559673	-0.564138	0.154622	0.81073
O75828	-0.592046	0.304779	-1.12046	-0.976829	0.154671	0.810591
Q8WWI5	-0.418897	-0.0481478	0.400275	0.633797	0.155298	0.808834
P62249	0.571626	0.0828129	-0.368913	-0.696132	0.15547	0.808354
P43034	-0.0724463	0.0617951	-0.555884	-0.550558	0.155472	0.808348
O75886	-0.70269	0.0753416	0.571416	0.88509	0.155885	0.807196
P55786	-0.154432	-0.668632	-1.12046	-0.70893	0.156331	0.805955
Q05193	-0.153003	-0.346202	0.31304	0.562643	0.156591	0.805232
Q9UHB9	0.324239	0.201497	-0.283207	-0.546074	0.156701	0.804928
Q9HC07	0.327314	0.246099	-0.251906	-0.538612	0.157311	0.803241
Q9NQP4	0.00768756	0.109393	-0.482733	-0.541273	0.157396	0.803007
Q9UBR2	-0.892351	-2.05469	-2.64796	-1.17443	0.157483	0.802765
Q9ULA0	-0.388308	-0.116662	0.333821	0.586306	0.157686	0.802208
Q9P032	-0.127518	0.559484	1.03097	0.814982	0.15809	0.801097
P50851	-0.429239	-0.35627	-0.928602	-0.535848	0.158313	0.800484
Q9Y5M8	0.137153	0.263297	0.7435	0.543274	0.158575	0.799765
O43324	0.155724	0.123952	-0.391475	-0.531313	0.159032	0.798515
P54802	-0.804467	0.723327	1.42667	1.46724	0.159084	0.798373
Q16881	0.0603831	-0.0190667	-0.514023	-0.534681	0.159379	0.79757
Q32P44	0.2994	-0.00950187	-0.452107	-0.597056	0.159677	0.796758
Q460N5	0.934292	0.116691	1.42595	0.90046	0.160282	0.795114
O15381	1.84593	-0.283381	-1.18907	-1.97034	0.1604	0.794795
P36507	-0.42751	-0.452346	-0.967621	-0.527693	0.160917	0.793398
Q5T653	0.456509	-0.294954	0.931463	0.850686	0.161241	0.792524
A8MXV4	-0.434438	-0.177839	0.267362	0.5735	0.161475	0.791895
Q9Y5L4	0.098079	0.0465927	0.60029	0.527954	0.161638	0.791456
Q06210	-0.0417068	0.703108	-0.511275	-0.841976	0.162703	0.788606
Q9NX57	-0.0778598	-0.753901	0.378215	0.794096	0.163147	0.787421
P61081	-0.389991	-0.128691	-0.831145	-0.571804	0.163254	0.787136
Q71RC2	0.417605	0.416615	-0.105878	-0.522988	0.163363	0.786846
O95104	0.644113	0.347585	-0.088366	-0.584215	0.16369	0.785978
Q8NFU3	-0.928571	-0.232424	-1.38643	-0.805933	0.163753	0.785812
Q7Z7K6	0.583677	0.272474	1.01771	0.589632	0.163942	0.785309
Q9NQ29	0.508909	0.186317	0.940524	0.592911	0.16469	0.783333
P17480	0.398239	0.323821	-0.161882	-0.522912	0.165799	0.780419
Q9P035	0.593076	0.733805	1.19643	0.532992	0.16596	0.779996
Q05086	0.788699	0.754537	0.252886	-0.518731	0.166369	0.778927
P51858	-0.192095	0.094687	-0.624009	-0.575306	0.166397	0.778854
Q6NUK1	0.0442773	-0.0319193	-0.515399	-0.521578	0.166699	0.778067
Q92769	-0.360003	-0.291086	0.195171	0.520715	0.166752	0.777929
Q9Y244	0.072651	0.0450636	-0.458709	-0.517567	0.166883	0.777587
Q5J8M3	-0.503786	-0.732763	-1.17161	-0.553337	0.167408	0.776223
Q6UN15	0.168354	0.0572512	-0.411831	-0.524633	0.167697	0.775474
Q92974	0.410856	1.22397	-0.057971	-0.875384	0.167793	0.775225
P17676	0.958293	0.725238	0.289594	-0.552171	0.168782	0.772674
P51148	-0.0710961	-0.281462	0.36855	0.544829	0.169035	0.772023
P36969	-2.9834	-2.19219	-1.73184	0.855956	0.16927	0.771419
P08581	-0.113551	0.333875	0.752674	0.642513	0.169462	0.770928
Q7Z6Z7	-0.044354	-0.0744991	-0.571542	-0.512115	0.170229	0.768967
Q9BY42	-0.580473	-0.384839	0.0548044	0.537461	0.170901	0.767256
O75534	0.0872361	-0.111537	-0.550231	-0.538081	0.171036	0.766912
Q9BTD8	-0.355065	-0.437307	0.11829	0.514476	0.17137	0.766066
P53004	0.0823908	0.346344	0.771979	0.557611	0.171521	0.765684
Q9NQ84	0.147629	0.258027	-0.315202	-0.51803	0.17157	0.76556
Q9UMS0	0.962255	0.468871	1.37822	0.662652	0.171614	0.765448
Q15293	1.59987	1.87045	2.29431	0.559155	0.171967	0.764556
O00468	-0.441399	-0.346202	0.120949	0.51475	0.172206	0.763952
P62834	-0.378255	-0.247336	-0.83286	-0.520065	0.172464	0.763302
Q9HAV7	0.289974	0.18215	-0.279695	-0.515757	0.172706	0.762692
Q9Y5P6	-0.119122	-0.111537	-0.622526	-0.507197	0.172871	0.762278
Q93008	-0.340352	-0.0448875	-0.759288	-0.566669	0.172905	0.762191
P62841	0.784976	0.362395	-0.0469847	-0.62067	0.17403	0.759377
Q4G0N4	-0.293938	-0.322323	0.197692	0.505823	0.174061	0.759299
Q9Y696	-0.121915	0.553043	-0.550231	-0.765796	0.174109	0.759178
P02768	6.4765	6.77359	6.06082	-0.564226	0.174615	0.75792
P13645	6.4765	6.77359	6.06082	-0.564226	0.174615	0.75792
P36952	1.50575	1.30924	0.876394	-0.531102	0.17478	0.757509
Q14746	0.052972	-0.206694	-0.626981	-0.55012	0.174936	0.757121
P62070	-0.265863	-0.0878575	0.349024	0.525884	0.175066	0.756799
P49750	-1.10524	-0.441588	-0.0174404	0.755971	0.175197	0.756474
Q9C0C2	-0.0180986	-0.266195	-0.687735	-0.545588	0.175317	0.756177
Q8N9N8	0.462115	0.0250366	-0.381404	-0.62498	0.175521	0.755672
Q99569	-0.878114	-0.761909	-0.308031	0.511981	0.175843	0.754874
Q9BT22	-0.130327	-0.00474311	0.445532	0.513067	0.176155	0.754104
Q9NYB0	0.010241	-0.243593	0.429173	0.54585	0.176269	0.753824
P21281	1.4291	1.37218	1.90445	0.503807	0.176419	0.753455
Q9NVI7	0.0467669	-0.079494	-0.527842	-0.511478	0.177217	0.751496
P49761	1.28734	0.778659	0.373762	-0.659239	0.17727	0.751364
Q9Y2S7	0.327314	0.104997	0.749813	0.533658	0.177604	0.750546
P38432	0.455572	0.238091	0.877443	0.530611	0.178584	0.748157
Q9BUN8	2.38772	0	3.26225	2.06839	0.178595	0.748131
Q9Y6R4	0.88018	0.238091	1.29353	0.734393	0.178654	0.747987
P12931	-0.140204	0.39397	0.795474	0.668591	0.179592	0.745713
P30041	-0.187698	-0.668632	-1.06702	-0.638857	0.179949	0.74485
P52434	0.494392	0.427219	0.959963	0.499158	0.179958	0.744828
Q6UX04	-0.348507	0.18493	0.585604	0.667393	0.179969	0.744801
P32321	0.424321	0.166765	-0.245041	-0.540584	0.180102	0.744482
Q92896	0.328337	0.300941	0.810928	0.496289	0.180102	0.744482
Q96NB3	-0.278274	0.655803	1.1134	0.924637	0.180445	0.743655
P41229	-0.400127	-0.174272	0.242341	0.529541	0.180724	0.742983
O15294	-0.226252	-0.262403	0.24965	0.493977	0.181864	0.740254
P62888	0.618402	0.276389	-0.121509	-0.568905	0.182104	0.73968
Q02790	-0.0246178	-0.338199	-0.73825	-0.556842	0.182463	0.738826
O95202	0.235364	0.191856	-0.279695	-0.493305	0.182574	0.738561
Q8IYB5	0.578525	0.0250366	0.97425	0.672469	0.18297	0.73762
P31153	1.67018	0.161129	-0.428584	-1.34424	0.183074	0.737374
O14929	0.268804	-0.0645609	-0.461359	-0.563481	0.183175	0.737135
P23193	0.375643	-0.0912165	-0.482733	-0.624946	0.183322	0.736786
P53384	-0.0246178	0.501572	-0.416965	-0.655442	0.183851	0.735535
P57737	-1.0168	0.284188	0.81586	1.18217	0.183942	0.735319
Q7Z7K0	-0.54818	1.10132	1.7241	1.44753	0.184362	0.73433
O95757	0.169497	0.170977	-0.318801	-0.489038	0.184526	0.733942
Q15836	-0.512922	-0.656141	-1.08734	-0.502811	0.18473	0.733463
Q9Y263	0.220005	-0.420309	-0.819201	-0.719049	0.185002	0.732823
P36404	-0.460717	-0.10813	0.283277	0.5677	0.185328	0.732058
Q6NXR4	0.60495	-1.30077	1.29471	1.64262	0.185477	0.731709
Q9NUL3	-0.0285435	-0.772655	-1.1825	-0.7819	0.185883	0.73076
O00159	-0.324178	-0.298832	-0.798952	-0.487447	0.185889	0.730746
Q9Y4E1	-1.58625	-0.81646	-0.40289	0.798464	0.185907	0.730705
O75110	-0.436175	0	0.384869	0.602956	0.186869	0.728462
P20645	0.189913	-0.0303065	0.59711	0.517307	0.187316	0.727425
Q8IUC4	0.119523	0.223294	0.663674	0.492266	0.18732	0.727415
O95983	0.0823908	0.374621	0.769156	0.54065	0.187331	0.727391
O75663	-0.410335	0.011007	-0.793934	-0.594271	0.187731	0.726465
Q13509	0.921462	0.0203752	1.35242	0.881503	0.187742	0.726438
Q14244	-1.16448	-0.247336	0.185888	0.891793	0.188002	0.725837
P48449	-1.27827	0.060282	0.585604	1.1946	0.188279	0.725199
Q96EL3	0.0229409	-0.391036	0.404647	0.588694	0.188909	0.723747
Q8IY17	-1.62932	-0.186794	-2.17813	-1.27008	0.188947	0.723661
P17655	0.0229409	-1.25862	-1.76746	-1.14962	0.189024	0.723482
O14734	-0.773393	-0.445881	-1.1608	-0.551168	0.189039	0.723449
O75367	0.482487	0.215159	-0.179225	-0.528048	0.18976	0.721795
Q6I9Y2	0.212263	1.23742	-0.237074	-0.961916	0.189775	0.721761
Q5T4S7	0.18653	-0.0861809	-0.478701	-0.528875	0.190378	0.720384
P32456	-1.69435	-1.92316	-1.29379	0.514962	0.190405	0.720321
Q9Y618	-0.742973	-0.827622	-0.300894	0.484403	0.19099	0.718989
Q8WTT2	1.23918	1.15192	0.710921	-0.48463	0.191042	0.718871
Q5VTL8	0.052972	0.172378	-0.376394	-0.48907	0.191063	0.718824
Q15631	-0.389991	-0.260511	-0.815807	-0.490556	0.191191	0.718532
Q8TF74	-0.284519	0.235412	-0.661601	-0.637048	0.191498	0.717836
O75884	0.139488	-0.688845	-1.09761	-0.822932	0.191552	0.717714
Q12797	1.14065	-0.0530521	-0.532014	-1.07581	0.191878	0.716976
Q5JTZ9	-0.0430298	0.14123	0.549868	0.500768	0.191935	0.716846
Q9C0B1	-0.935926	0.357475	-1.43508	-1.14585	0.192637	0.715261
Q6P587	-0.218757	0.0281358	0.421284	0.516595	0.192866	0.714745
P13987	-0.0914831	-0.1478	0.35882	0.478461	0.193236	0.713912
O43143	0.319099	0.131176	-0.273861	-0.498999	0.193709	0.712851
P33316	1.04863	0.232728	-0.168361	-0.80904	0.193914	0.71239
Q9BT78	0.010241	-0.184999	-0.587372	-0.499993	0.194253	0.711631
Q92925	-0.306594	0.0094397	-0.686185	-0.537608	0.194632	0.710786
Q8N684	0.079962	-0.199426	0.464501	0.524233	0.194763	0.710494
P41208	-0.126115	-0.738018	0.24884	0.680906	0.195136	0.709662
Q9P260	-0.189162	-0.0596173	0.360321	0.484711	0.195208	0.709502
O94874	-0.276717	0.224646	-0.64494	-0.618905	0.195985	0.707778
Q5W0Z9	-0.904324	-3.39311	-0.108991	2.03972	0.196055	0.707623
Q5T8D3	0.328337	0.621331	-0.0519681	-0.526802	0.196144	0.707424
Q15773	-0.734399	-0.101341	0.272155	0.690024	0.196662	0.706279
Q8N8A6	0.4677	-0.338199	0.860569	0.795818	0.196752	0.706081
P17174	0.343604	0.494867	-0.0670225	-0.486258	0.196906	0.70574
P45877	-1.52952	-1.15657	-0.787271	0.555772	0.197487	0.704462
Q8TCS8	0.585391	0.367298	0.976699	0.500355	0.198054	0.703216
Q9Y624	-0.163036	-0.133878	-0.618085	-0.469628	0.198407	0.702444
Q9BYC8	0.0872361	0.456271	-0.280865	-0.552619	0.198409	0.702439
P36915	-0.627331	-0.9937	-1.36147	-0.550955	0.198748	0.701697
O14548	-0.303419	-0.287228	0.173132	0.468456	0.198971	0.701211
Q53H12	-0.309775	0.16254	0.52465	0.598268	0.199325	0.700439
P00403	-0.278274	-0.123523	0.282485	0.483384	0.199399	0.700277
P52815	0.0616146	0.0648165	0.530663	0.467447	0.199581	0.69988
Q9NUJ1	0.645756	1.44762	1.83164	0.784953	0.200313	0.698292
Q9Y5Y6	-0.209815	-0.482904	0.16714	0.513499	0.200386	0.698132
Q16513	-0.067053	0.0343144	-0.489477	-0.473108	0.200391	0.698122
Q969X6	1.03678	0.763862	0.38708	-0.513243	0.20052	0.697843
P09110	-0.22926	-0.326275	0.194329	0.472097	0.200712	0.697426
P27694	0.0242047	-0.456672	-0.815807	-0.599573	0.200987	0.696831
Q5JTH9	1.31601	1.0895	0.704435	-0.498321	0.201029	0.696742
Q9BRU9	1.75408	0.864389	0.470074	-0.83916	0.201293	0.696171
P00558	-0.212789	-0.179625	-0.661601	-0.465394	0.201612	0.695483
Q5T5P2	-0.649326	-0.0514155	0.309159	0.65953	0.201954	0.694749
Q9Y508	-0.455423	0.624406	1.0483	0.963808	0.202409	0.69377
P60174	-0.379925	-0.332225	-0.820901	-0.464826	0.202601	0.693359
Q68CR1	0.849138	1.01335	1.4119	0.480658	0.202701	0.693144
P28347	0.0811769	-0.362345	-0.719099	-0.578515	0.202761	0.693015
Q96AY3	-0.0233116	-0.870266	0.361071	0.80786	0.202811	0.692909
P31943	-0.0969686	-0.391036	-0.760919	-0.516917	0.202833	0.692861
Q9Y2T2	-0.241359	-0.0448875	-0.628469	-0.485346	0.204576	0.689146
Q9Y6C9	-0.105236	-0.300775	0.281693	0.484699	0.204874	0.688514
Q8TBA6	-1.12752	-0.103035	0.303708	0.918984	0.205051	0.688137
Q04912	0.185401	1.31433	1.7386	0.988736	0.205503	0.687182
O00483	-0.42751	-0.132147	0.233357	0.513186	0.205628	0.686917
Q15172	-0.289221	-0.769961	0.0612802	0.590871	0.205973	0.68619
Q9Y5U9	-0.725874	-1.55065	-0.352835	0.785427	0.206429	0.68523
Q9Y2Q5	-0.0194	-0.285304	0.349779	0.502131	0.206508	0.685062
O60437	-0.131734	-0.571608	-0.921288	-0.569617	0.20709	0.683842
Q676U5	0.539283	0.144089	-0.207859	-0.549545	0.207221	0.683567
Q6DKI1	1.44192	0.902042	0.55381	-0.618173	0.207415	0.683159
Q8NDI1	-1.41547	0.330113	-1.96386	-1.42118	0.207541	0.682897
Q12800	-0.0194	-0.786202	0.343721	0.746522	0.207794	0.682367
Q9ULC5	-0.0324799	0.2421	-0.397805	-0.502616	0.208092	0.681744
P05067	-0.901921	0.558412	1.04036	1.21212	0.208364	0.681177
Q7Z6E9	-0.597867	-0.585752	-0.136252	0.455557	0.208515	0.680863
Q9NVU0	1.38206	1.44762	0.957486	-0.457355	0.209189	0.67946
A0AV96	0.0330209	0.232728	-0.346698	-0.479572	0.209293	0.679246
P07947	-0.183316	0.191856	0.541952	0.537682	0.20944	0.678941
O75676	0.307727	0.0296829	0.670347	0.501642	0.209548	0.678717
P52888	0.0279897	0.0125726	-0.433778	-0.454059	0.209708	0.678386
O00391	0.361713	-0.962606	-1.41183	-1.11138	0.209767	0.678263
Q9H089	0.30565	0.620304	0.976699	0.513722	0.209867	0.678055
P51970	-0.592046	0.00629999	0.35129	0.644163	0.210235	0.677295
Q9BWH6	1.28787	0.709879	0.367057	-0.631818	0.210995	0.675728
Q9HC35	-0.73868	-0.352235	-1.0853	-0.53984	0.211064	0.675586
Q96EY8	-0.745125	0.298376	0.691969	0.915344	0.211245	0.675215
P55263	-0.0697471	-0.624162	-0.965739	-0.618785	0.211333	0.675032
O43524	-0.871047	0.556267	1.02056	1.17795	0.211513	0.674664
Q9UHQ9	-0.627331	-0.810911	-1.19127	-0.472149	0.211961	0.673745
Q9BXP2	-0.374919	-0.548338	0.00768415	0.469313	0.212413	0.672819
Q8NBU5	0.344616	-0.31445	-0.658558	-0.673641	0.212474	0.672694
P62258	-0.0456794	-0.0711788	-0.508532	-0.450103	0.212979	0.671664
O00462	-0.983395	0.221941	0.63853	1.01926	0.21305	0.671518
Q96P47	-0.500147	-0.287228	-0.871102	-0.477415	0.213298	0.671014
Q9P2J5	-0.123314	0.275085	-0.465343	-0.541228	0.213423	0.670758
O95235	-0.267409	-0.920171	0.074145	0.667935	0.213604	0.67039
Q9UBD5	0.101675	-0.0319193	0.494889	0.460011	0.213718	0.670159
Q96KN1	0.406017	0.0813217	-0.268051	-0.51172	0.213719	0.670156
P06756	-0.0643639	-0.163625	-0.568682	-0.454688	0.213958	0.669671
Q7Z478	0.767725	-0.101341	-0.462686	-0.795878	0.214078	0.669428
Q9UKK9	-0.180401	0.311155	-0.516776	-0.582153	0.214291	0.668996
P45974	-0.332242	-0.281462	-0.756032	-0.44918	0.214665	0.668238
P53041	-0.361653	-0.397259	-0.827723	-0.448267	0.214728	0.668112
P85037	0.0640745	0.139798	-0.34915	-0.451086	0.214739	0.668089
Q6ZMI0	-0.329011	-0.54143	-0.910386	-0.475166	0.214867	0.667829
P61962	-0.168801	-0.123523	-0.594626	-0.448463	0.214965	0.667633
Q13503	-0.154432	-1.60723	0.302927	1.18376	0.215107	0.667345
Q96SI9	-0.23681	-0.092899	0.294314	0.459168	0.21573	0.666089
O43156	0.83912	1.74421	0.477702	-0.813962	0.216061	0.665423
P21980	-1.92857	-6.13561	-7.22689	-3.1948	0.216289	0.664965
Q9UHR5	-0.123314	-0.0596173	0.356565	0.448031	0.216309	0.664926
Q6PJG2	-1.30342	-0.243593	0.136803	0.910309	0.217345	0.662851
Q969L2	-0.102475	-0.258622	0.278521	0.459069	0.217549	0.662443
Q9NVA2	-0.448394	-1.03515	-1.36643	-0.624656	0.217623	0.662294
Q9Y3Y2	1.23482	0.138364	-0.245041	-0.931633	0.21839	0.660767
Q9UHI6	0.330382	0.308608	-0.123606	-0.443101	0.218436	0.660675
P62495	0.26132	0.205609	-0.2112	-0.444665	0.218509	0.66053
Q9Y5K5	0.327314	-0.573956	-0.928602	-0.805281	0.218819	0.659915
Q9Y2H0	-0.289221	-0.699059	0.0436351	0.537775	0.218873	0.659808
O75477	0.453698	0.902886	1.23295	0.554656	0.219103	0.659352
P10606	-0.471364	-0.125244	0.21356	0.511864	0.219113	0.659332
Q13769	0.277309	0.286778	-0.159728	-0.441772	0.219312	0.658938
P30085	0.098079	0.513784	-0.233672	-0.539604	0.219318	0.658925
Q5VYK3	0.516114	0.606893	0.114736	-0.446767	0.219395	0.658774
P56537	0.0896527	0.159717	-0.320003	-0.444688	0.219397	0.65877
P35606	-0.109388	0.165358	-0.458709	-0.486694	0.219466	0.658632
O14745	-0.540685	-0.0126831	0.31459	0.591274	0.219563	0.658441
Q6IAN0	0.851276	0.0617951	-0.278527	-0.735062	0.219739	0.658092
Q96F63	-0.529516	-1.42242	-0.178135	0.797835	0.219817	0.657938
Q9UER7	-0.233785	-2.25862	0.323853	1.57006	0.219986	0.657605
P50395	0.110032	0.175177	-0.300894	-0.443499	0.220018	0.657541
P13807	-1.02462	-0.534554	-1.35161	-0.572019	0.220085	0.657411
Q12792	-0.00643774	-0.350221	-0.687735	-0.509406	0.220219	0.657146
Q7L9B9	1.05359	0.582856	1.38044	0.562213	0.22056	0.656472
Q9P0V9	-0.457185	-0.0367687	0.291956	0.538933	0.221101	0.655409
O60573	0.337517	0.518199	-0.0311525	-0.45901	0.221479	0.654667
O43709	0.615051	0.828397	1.188	0.466279	0.221762	0.654113
P00338	0.657206	0.322559	-0.0125747	-0.502458	0.222756	0.65217
P82933	0.433863	-0.00316034	0.758948	0.543597	0.222785	0.652113
Q13813	-0.338726	-0.00157931	0.333057	0.50321	0.222869	0.65195
P33527	1.34765	1.38251	1.80267	0.437589	0.223292	0.651128
Q07955	0.300443	-0.033534	-0.36767	-0.501124	0.223537	0.65065
Q9BTW9	-0.599812	-0.384839	-0.0282032	0.464123	0.223742	0.650252
O75368	-6.13314	-1.63638	-0.547414	3.33735	0.224053	0.649649
Q04941	0.418566	-0.658631	0.783774	0.903807	0.224358	0.649059
Q9NVJ2	0.19441	-0.273808	0.513899	0.553598	0.225366	0.647111
Q9UPN9	-0.0983432	-1.05797	-1.40416	-0.826005	0.225715	0.64644
Q96AE4	-0.0536574	-0.137346	-0.533407	-0.437905	0.22597	0.645949
P11021	0.698165	0.608964	0.21522	-0.438344	0.226088	0.645722
P24539	0.0178743	0.0542139	0.470074	0.43403	0.226291	0.645332
P63104	0.322185	-0.686303	-1.03707	-0.85501	0.226413	0.645099
P27361	-0.290792	-0.450188	0.0777997	0.44829	0.22656	0.644818
P49773	-0.121915	0.128291	-0.466673	-0.469861	0.226605	0.644731
Q5T1J5	-0.319361	-0.704193	0.00384719	0.515624	0.226971	0.64403
P50148	-0.308183	0.285483	0.60029	0.61164	0.227274	0.64345
Q96S44	0.0603831	0.346344	-0.276192	-0.479556	0.227414	0.643183
P07858	0.831199	1.19393	0.506461	-0.506102	0.227625	0.64278
O14744	0.347648	-0.114951	-0.431179	-0.547527	0.22769	0.642657
Q96EK9	0.0640745	1.58969	-0.365187	-1.19207	0.227721	0.642597
Q9H6F5	0.407954	0.29452	0.790471	0.439234	0.227815	0.642417
Q9BXV9	-0.358355	0.155471	-0.672305	-0.570863	0.227936	0.642186
Q6UWE0	-0.512922	-0.956467	-1.2727	-0.538003	0.228427	0.641253
P15880	0.648218	0.194617	-0.119415	-0.540832	0.22949	0.639237
Q9BWJ5	0.105263	-0.50066	0.415519	0.613218	0.230098	0.638088
Q9H9Q4	0.126601	0.514889	0.833262	0.512517	0.230138	0.638011
P55145	0.338533	0.836375	0.0276624	-0.559792	0.230214	0.637868
Q14004	0.149946	0.646758	-0.160805	-0.559156	0.230316	0.637676
P16144	0.170639	0.408313	0.750958	0.461482	0.230437	0.637447
Q13641	-2.9834	-0.719706	-0.160805	1.69075	0.230638	0.637069
O60870	0.227705	0.138364	0.615457	0.432422	0.231045	0.636304
Q92973	0.237545	0.0753416	-0.285553	-0.441996	0.232142	0.634246
O14662	-0.244399	-0.585752	0.0768869	0.491962	0.232178	0.63418
O15212	-0.0364271	-0.0629111	-0.47468	-0.425011	0.233622	0.631485
P06730	0.316006	0.389157	-0.0751162	-0.427698	0.23372	0.631304
P16949	-1.08875	-0.671143	-1.39907	-0.519129	0.233866	0.631034
Q8TE77	-0.498331	-0.626597	-0.996153	-0.433689	0.234245	0.630329
O14497	-0.0038592	-0.0979581	-0.480044	-0.429135	0.234285	0.630255
Q00577	-0.464257	-0.648698	-1	-0.443522	0.234587	0.629695
P04406	-0.0377452	-0.219502	-0.571542	-0.442919	0.234618	0.629639
P04350	0.193287	0.0828129	-0.292613	-0.430663	0.234681	0.629521
P04920	0.790928	1.10793	1.42953	0.480102	0.234729	0.629433
O96008	-0.0549914	-0.00950187	0.391492	0.423738	0.235439	0.628122
P35080	0.0492521	0.0708402	-0.362708	-0.422754	0.235457	0.628088
P62140	-0.145878	0.011007	-0.504428	-0.436992	0.235495	0.628019
P08708	0.524176	0.285483	-0.0499727	-0.454802	0.236002	0.627083
P04632	-0.39674	-0.699059	-1.02134	-0.473445	0.236125	0.626859
Q9Y3D9	-0.0142011	-0.330239	0.304488	0.476708	0.237095	0.625077
O60313	-0.455423	0.302221	0.605996	0.682597	0.237217	0.624855
P15374	0.0665301	-0.264298	-0.580155	-0.481271	0.237454	0.62442
Q9H074	0.107649	0.16817	-0.284379	-0.422289	0.237534	0.624275
Q9Y276	-0.281393	0.251412	0.54921	0.564201	0.238065	0.623304
Q86U38	0.472337	0.414248	0.0219825	-0.42131	0.238242	0.622982
Q01082	-0.300252	0.0404666	0.353553	0.483446	0.238436	0.622628
Q9NP61	-0.248972	-0.772655	-1.06904	-0.558228	0.239174	0.621286
P35613	0.569896	0.391566	0.0445692	-0.436162	0.239702	0.620328
Q9NXG2	-0.067053	0.350064	-0.368913	-0.510418	0.239971	0.619842
Q96ME1	-0.327398	-0.482904	-0.836295	-0.431144	0.240266	0.619308
Q12929	0.183139	-0.493976	0.477702	0.63312	0.240377	0.619106
Q9Y673	-0.806713	-0.920171	-0.438991	0.424451	0.240393	0.619079
P35754	-1.02462	-0.322323	-1.32	-0.646533	0.240393	0.619078
O43242	-0.112162	-0.0629111	-0.505795	-0.418258	0.240441	0.618992
Q15102	-1.37825	-1.47411	-1.84838	-0.422202	0.240475	0.61893
Q8NI22	0.432912	1.39577	0.119177	-0.795165	0.240557	0.618782
Q9UJ72	1.83696	1.73523	1.36332	-0.422777	0.240568	0.618762
Q9NSE4	0.18653	-0.183205	-0.489477	-0.49114	0.24059	0.618722
P61758	0.072651	-0.237998	-0.553055	-0.470381	0.240653	0.618609
P55081	0.100477	0.0663248	0.500346	0.416945	0.240946	0.61808
P01033	1.34714	0.240765	1.67518	0.881226	0.24119	0.617641
Q9NZD8	-0.496518	0.372184	0.67518	0.737347	0.241679	0.616761
P62244	0.605794	0.228692	-0.0751162	-0.49236	0.241754	0.616626
Q08752	-0.388308	-0.409786	0.0162802	0.415327	0.24202	0.616148
Q8N490	0.934964	2.76758	0.502387	-1.34888	0.242151	0.615914
P62847	1.20001	0.118146	-0.204526	-0.863606	0.24226	0.615718
P05455	0.0455226	0.136929	-0.328444	-0.41967	0.242283	0.615676
Q9BZL4	0.105263	-1.05469	0.43702	0.911734	0.242343	0.615569
Q86X29	-0.356709	-0.0945834	0.227611	0.453257	0.242522	0.615248
Q9Y639	0.0920652	-0.139083	0.421284	0.444793	0.242637	0.615044
Q96LD4	0.236455	1.61568	1.97596	1.0499	0.242644	0.61503
Q9NTK5	-0.0403851	-0.338199	-0.65249	-0.463198	0.243106	0.614204
Q8NC51	0.362713	0.193237	-0.152217	-0.430192	0.243329	0.613806
Q6RFH5	0.788699	0.59231	1.12581	0.435307	0.243695	0.613153
P06744	-0.0901149	-0.405598	-0.715932	-0.468076	0.24374	0.613072
Q15392	-0.580473	-0.686303	-1.05297	-0.419579	0.243836	0.612902
O14530	0.137153	0.492625	-0.166198	-0.481087	0.244304	0.612069
Q658Y4	-0.0377452	-0.374571	0.268162	0.47432	0.244476	0.611765
P57739	-1.23832	2.05307	2.73441	2.32704	0.244577	0.611584
Q99471	-0.0090209	-0.1478	-0.501698	-0.423288	0.24466	0.611436
O76027	-0.665537	-1.55993	-1.85882	-0.746093	0.244771	0.61124
Q05209	-0.00772874	-0.714517	-1.00193	-0.640805	0.245107	0.610644
P14854	-0.572809	-0.072838	0.21522	0.538044	0.245522	0.609909
Q9BTE6	-0.121915	0.115234	-0.445534	-0.442194	0.246124	0.608845
O94992	0.628409	0.0572512	-0.226894	-0.569724	0.246466	0.608242
Q9BSD7	0.100477	-0.629036	0.385606	0.649885	0.246892	0.607493
O75165	-0.353423	-0.128691	0.196852	0.437909	0.247117	0.607097
P30038	-0.471364	-0.223182	-0.790599	-0.443326	0.247618	0.606218
Q8IZ73	1.42288	0.715658	0.433459	-0.635813	0.248181	0.605232
O43615	0.346638	-0.548338	0.637911	0.738761	0.248651	0.60441
P12268	-0.168801	-0.507375	-0.807355	-0.469267	0.248975	0.603844
P09327	-0.505608	1.65078	2.11051	1.53792	0.248983	0.60383
P16070	-1.43617	1.61568	2.22699	2.13724	0.24911	0.603609
P15586	-0.487484	-0.896471	-1.18688	-0.494901	0.249114	0.603602
Q9ULV4	-0.306594	0.16817	0.452586	0.521798	0.249201	0.60345
P54136	0.191038	0.0296829	-0.311612	-0.421973	0.249236	0.603389
Q6UXV4	0.188786	0.112317	0.561009	0.410457	0.249293	0.60329
O75489	-0.31456	0.104997	0.393693	0.498474	0.24956	0.602824
Q8N6R0	-0.26432	-0.474107	-0.800629	-0.431416	0.249672	0.602629
A6NHL2	0.0153344	1.84255	-0.38769	-1.31663	0.25023	0.601661
O95340	0.258101	1.83505	2.20105	1.15447	0.250292	0.601553
P06400	0.530416	1.17936	0.252886	-0.602004	0.25041	0.601348
Q9UK76	-0.0194	-0.437307	0.268162	0.496515	0.250551	0.601103
Q9BWS9	-0.401823	-0.089536	0.212729	0.458409	0.250745	0.600767
Q8N4V1	-0.0724463	0.00472757	0.374506	0.408365	0.251281	0.599841
Q9H2G2	0.919426	0.300941	0.0267173	-0.583466	0.25254	0.59767
P0C0S8	0.389439	0.0542139	-0.241621	-0.463448	0.252774	0.597268
Q15629	0.20448	-1.46973	0.575946	1.20857	0.252953	0.59696
Q6Y288	1.7096	-0.326275	2.13439	1.44273	0.253007	0.596867
O14957	-0.462486	-0.142563	0.155082	0.457606	0.253437	0.596131
O00567	0.510714	0.551967	0.128017	-0.403324	0.253717	0.595651
Q9Y4E8	0.425279	-0.0695214	-0.345474	-0.523352	0.254351	0.594567
O15164	-1.50015	-1.01268	-0.736645	0.51977	0.254648	0.594059
O43592	0.460249	0.663796	0.137679	-0.424344	0.254694	0.593982
Q9HA77	-0.901921	-0.592876	-0.294974	0.452424	0.254875	0.593673
Q16763	-0.348507	-0.336204	0.0585084	0.400864	0.255205	0.593111
Q9Y223	0.800548	-0.215831	-0.503062	-0.795421	0.255416	0.592752
P83731	1.85909	0.267237	-0.0832555	-1.14642	0.25608	0.591625
Q9BQA1	0.259175	0.0373938	-0.278527	-0.426811	0.256212	0.5914
Q86XI2	-0.31456	-0.395181	0.0482995	0.40317	0.256433	0.591026
Q9UBU9	0.355702	-0.213999	-0.482733	-0.553585	0.256879	0.590271
P61964	0.214479	0.208344	0.610419	0.399007	0.256912	0.590215
Q8IYB3	0.183139	0.144089	-0.235939	-0.399553	0.257198	0.589733
Q9GZT8	-0.167358	-0.144307	-0.554468	-0.398636	0.257536	0.589162
Q12962	-0.290792	-0.507375	0.0248253	0.423909	0.257726	0.588841
Q9Y2Z4	0.368695	0.386745	0.775921	0.398201	0.257841	0.588648
Q01581	-1.7712	-0.595259	-0.299708	0.88352	0.258327	0.58783
O00170	-0.350144	-0.262403	-0.708044	-0.40177	0.2584	0.587707
P27635	1.43908	0.331368	0.0427004	-0.842526	0.258492	0.587552
Q6XQN6	-0.509261	-0.480699	-0.892397	-0.397417	0.258862	0.586932
P28838	-0.148724	-0.405598	-0.709618	-0.432457	0.259046	0.586624
P57076	0.134815	0.239429	-0.215667	-0.402788	0.259155	0.58644
P55011	-0.820259	0.759207	1.09819	1.12871	0.259408	0.586017
Q9H4L5	-0.527663	-1.00316	-0.257651	0.50776	0.259799	0.585362
Q5T6F2	0.188786	-0.232424	0.463803	0.485622	0.259996	0.585033
O75348	-0.852371	-3.97807	-0.297339	2.11788	0.261351	0.582777
O75509	0.988391	-0.31445	1.2892	0.952229	0.261574	0.582406
Q7Z4S6	0.0392853	0.0753416	0.451882	0.394569	0.261884	0.581891
P82650	0.117156	0.0542139	0.481155	0.39547	0.262454	0.580947
Q9NYK5	-0.0737978	0.0172592	-0.425994	-0.397725	0.262599	0.580707
O94880	-0.177492	0.179365	-0.457387	-0.458323	0.263099	0.57988
P09884	0.0542099	-0.302721	0.333821	0.458077	0.263327	0.579504
O15382	-0.864016	0.0991147	0.365563	0.748014	0.263783	0.578753
Q14966	-0.840821	-0.177839	0.078712	0.588042	0.263863	0.578621
Q9NQX4	0.188786	0.668769	0.932978	0.5042	0.263925	0.578519
Q96FW1	-0.155862	-0.217665	-0.580155	-0.393392	0.264406	0.577728
Q9HAW8	-0.355065	-0.629036	-0.0609819	0.431069	0.264419	0.577708
P61586	-0.252028	-0.661125	0.0172321	0.473809	0.265776	0.575484
Q6DD88	-0.505608	-0.258622	-0.803988	-0.421873	0.266267	0.574683
O43390	0.420487	0.180758	-0.119415	-0.420038	0.266288	0.574648
O95169	-0.973271	0.152634	0.425593	0.835911	0.266413	0.574445
Q96EK5	0.0848155	0.710844	-0.168361	-0.566191	0.266486	0.574326
Q13617	-0.0724463	-0.137346	-0.496254	-0.391358	0.266622	0.574104
P51149	0.169497	0.165358	0.556432	0.389005	0.266657	0.574047
P32969	0.581962	0.0250366	-0.22915	-0.532649	0.267562	0.572576
Q9UKD2	0.673407	-0.0254787	-0.276192	-0.600156	0.267579	0.572548
P62906	0.611692	0.316234	0.0314367	-0.432526	0.268589	0.570912
O95628	-0.174589	-1.03839	0.0777997	0.684289	0.268618	0.570865
Q86T03	0.0191426	0.725238	0.97376	0.60157	0.268992	0.570261
P82979	-0.329011	-0.548338	-0.0272215	0.411453	0.269796	0.568965
Q6P3X3	2.00353	0.336377	0.0181835	-1.15177	0.269999	0.568637
Q8IZL8	0.4677	0.0693366	0.733108	0.46459	0.270123	0.568438
P40222	0.171779	-0.478498	-0.725455	-0.572095	0.270377	0.56803
Q02218	-0.258161	0.126846	-0.525068	-0.45941	0.27045	0.567913
P35680	-1.17604	-0.399339	-0.153288	0.634402	0.270922	0.567156
O00429	-0.0710961	0.102059	-0.385172	-0.400654	0.271102	0.566867
Q7Z434	-0.148724	0.0250366	0.338399	0.400242	0.27161	0.566055
P28290	0.386494	-1.17071	0.68779	1.0799	0.271687	0.565932
Q9NUQ9	-0.0942232	-0.163625	-0.515399	-0.386475	0.271826	0.565709
Q9Y3Z3	0.601567	-0.738018	0.880585	0.94881	0.271924	0.565552
P49406	0.0038489	-0.0629111	0.356565	0.386096	0.272011	0.565414
Q9Y266	-0.262777	0.0693366	-0.536197	-0.439477	0.272336	0.564895
Q9BXW7	0.0216759	0.542245	0.792141	0.510181	0.272441	0.564728
Q15435	-0.474931	-0.711929	-0.181407	0.412023	0.273151	0.563597
Q12834	0.170639	-0.663623	-0.90677	-0.660278	0.273412	0.563182
P63151	1.56034	1.30158	1.0139	-0.417065	0.273508	0.56303
Q7Z4H3	-1.10524	0.299659	0.579817	0.982606	0.273921	0.562375
Q9BPX6	-0.308183	0.0828129	0.343721	0.456406	0.274814	0.560962
Q00535	-0.603712	-0.308573	-0.88171	-0.425568	0.274821	0.560951
P60709	-0.238324	-0.691392	0.0143744	0.479233	0.275072	0.560554
Q9BRR6	0.836244	0.980133	1.2998	0.391612	0.275197	0.560356
P50748	0.170639	-1.58338	0.481845	1.18822	0.275534	0.559824
P40261	-1.62139	-6.51412	-7.22689	-3.15914	0.276027	0.559048
Q14331	0.125424	0.431907	0.706207	0.427541	0.276035	0.559036
P04075	0.317038	-0.0996484	-0.355297	-0.463991	0.27626	0.558682
Q6P1L8	0.406017	0.476833	0.0594329	-0.381992	0.276492	0.558317
Q9UHN6	1.39238	1.26198	0.939018	-0.388162	0.276703	0.557987
Q9Y5J7	1.09207	0.683586	1.34827	0.460442	0.276723	0.557955
Q15054	-0.126115	0.0450636	-0.43508	-0.394554	0.276744	0.557922
P12429	-0.462486	-0.089536	-0.723863	-0.447852	0.276789	0.55785
O60884	0.00128411	-0.0811629	-0.422117	-0.382178	0.27728	0.557082
Q96RT1	0.212263	-0.158331	-0.418251	-0.445218	0.278401	0.555329
Q08AG7	0.307727	-0.338199	-0.572974	-0.557738	0.27888	0.554583
Q14839	0.318069	0.236752	-0.102773	-0.380183	0.279233	0.554034
Q9NZB2	0.0405349	-0.154812	-0.453425	-0.396286	0.279543	0.553551
Q99747	-0.0887481	-0.583385	0.154216	0.490283	0.279549	0.553542
Q8TF05	0.277309	0.0991147	-0.204526	-0.392738	0.279816	0.553128
Q96FZ2	-0.921254	-0.745938	-0.441605	0.391991	0.280041	0.552778
Q9UNF0	-0.00643774	0.399964	-0.258803	-0.455566	0.28026	0.552439
Q12959	-0.309775	0.0932081	0.345996	0.454279	0.280315	0.552353
P98194	-0.388308	0.2421	0.474932	0.548036	0.280645	0.551843
Q9NZJ9	-1.2444	-0.487322	-1.47468	-0.60882	0.280759	0.551666
Q05519	0.197775	0.197373	-0.177045	-0.374619	0.281362	0.550735
P35250	0.0038489	0.0327722	-0.356529	-0.37484	0.281598	0.55037
P52789	0.885058	-0.34821	1.13198	0.863553	0.282098	0.5496
O15498	-0.525812	-0.285304	-0.809041	-0.403484	0.282171	0.549487
Q07666	-0.134552	0.00315343	-0.449474	-0.383775	0.282214	0.549421
P67775	0.177471	0.268548	-0.154359	-0.377369	0.283083	0.548086
P52735	-0.742973	1.11887	-1.04103	-1.22898	0.28345	0.547524
O43252	-1.10248	-0.917187	-0.619563	0.390268	0.283626	0.547255
P36543	-0.413753	-0.126967	0.142922	0.413282	0.284143	0.546463
P11310	-0.73013	0.18493	-0.956365	-0.683765	0.284555	0.545834
P28074	0.04801	0.076839	-0.309223	-0.371648	0.284971	0.545199
Q9Y2L1	-0.14162	-0.358292	-0.64494	-0.394984	0.285245	0.544782
O43504	-0.39505	-0.269996	0.0464356	0.378959	0.28542	0.544516
P18669	0.265601	-0.0629111	-0.32241	-0.423755	0.285631	0.544195
Q08J23	0.399214	0.264612	-0.04798	-0.379893	0.285779	0.543969
O00754	-1.01161	-0.722308	-0.454744	0.412214	0.285826	0.543899
O60936	-0.337103	-0.247336	-0.666179	-0.37396	0.286541	0.542813
Q9H974	-0.384949	-0.386902	-0.016466	0.36946	0.286843	0.542355
P24941	-0.320965	-0.338199	0.0398927	0.369474	0.286993	0.542129
P61513	1.1916	0.485878	0.264959	-0.57378	0.287431	0.541467
Q92520	0.338533	-0.485111	-0.704901	-0.631612	0.287542	0.541299
P57764	0.679837	-0.225026	-0.445534	-0.67294	0.287757	0.540974
P51531	-2.35178	-1.17427	-0.943342	0.819685	0.287982	0.540634
Q13630	-0.332242	-1.10813	-1.32723	-0.607049	0.287983	0.540634
P07311	-0.73013	-0.428783	-0.992316	-0.412859	0.288424	0.539968
O43318	-1.06168	-0.914209	-1.36643	-0.378483	0.289194	0.53881
Q9UJA5	0.142982	-0.116662	-0.38769	-0.40085	0.289343	0.538587
Q9H3P2	0.679035	-0.179625	-0.396537	-0.646242	0.289497	0.538356
Q9UJY4	-0.418897	-0.881854	-0.184687	0.465688	0.289562	0.538259
Q99674	-1.21726	1.38493	1.73513	1.6513	0.289969	0.537649
P14406	-0.358355	0.0465927	0.287228	0.44311	0.290778	0.536439
O00299	-0.406924	-0.562255	-0.862321	-0.377732	0.29125	0.535734
Q9Y512	0.0442773	-0.334213	0.288017	0.432985	0.291801	0.534913
Q13428	-0.0563266	0.197373	0.46729	0.396767	0.29196	0.534676
Q16543	-0.261237	-0.0744991	-0.550231	-0.382363	0.29202	0.534588
Q6PKG0	0.403105	0.409502	0.0417651	-0.364539	0.292193	0.53433
Q99575	1.39385	-0.0383888	-0.275026	-0.952755	0.292574	0.533764
P67809	0.37861	-0.00316034	-0.245041	-0.432766	0.293006	0.533123
P37059	-1.89952	0.691427	1.02766	1.63171	0.293081	0.533012
Q99829	-0.627331	-0.401422	-0.903163	-0.388787	0.293558	0.532305
Q9ULC3	-0.335481	-0.0174682	0.235813	0.412287	0.293572	0.532285
Q2T9J0	-0.322571	-0.0465167	0.21605	0.400593	0.293739	0.532039
P51648	0.436713	1.09321	1.30644	0.541475	0.294119	0.531477
P41091	0.465841	0.0932081	-0.14901	-0.428534	0.294139	0.531447
Q15042	-0.948267	0.018818	-1.15865	-0.693929	0.294424	0.531027
Q9UI12	-0.555713	-0.210342	0.0361406	0.419168	0.294821	0.530441
Q9UJS0	-0.360003	-0.079494	0.180799	0.400547	0.29494	0.530266
Q99805	-0.337103	-0.128691	0.150751	0.383647	0.295062	0.530087
Q9UI30	-0.160162	0.353774	0.575299	0.478494	0.295576	0.52933
Q6UW68	-0.391675	0.224646	0.437731	0.521246	0.295821	0.528971
P62280	0.916706	0.16254	-0.0449962	-0.584619	0.29591	0.528841
P35658	0.0677564	0.201497	0.504425	0.369799	0.296373	0.528161
P05166	-0.546302	0.104997	0.315364	0.536017	0.296424	0.528086
Q9H009	0.966206	6.77359	0.318457	-3.55144	0.296708	0.527671
Q13277	-2.1965	0.227345	0.531329	1.51591	0.297268	0.526852
O00422	0.166066	0.049646	-0.258803	-0.366659	0.297421	0.526628
Q9UBM7	-0.991035	-0.391036	-0.179225	0.511811	0.297621	0.526336
Q86SF2	0.25272	0.831061	1.0441	0.502212	0.297884	0.525953
Q8ND30	-2.79329	1.20081	1.65024	2.44648	0.298349	0.525276
Q8NFJ5	1.083	0.466589	1.29274	0.517949	0.298391	0.525214
P09525	-0.63529	0.172378	0.375248	0.606704	0.298472	0.525096
Q9H6V9	0.350674	0.466589	0.774233	0.365602	0.298514	0.525036
Q9NVP1	1.43529	1.22532	0.950027	-0.380278	0.298924	0.524439
P36639	0.860504	0.115234	1.06359	0.575717	0.29913	0.52414
P46783	0.477883	0.211074	-0.04798	-0.392458	0.299584	0.523481
O60613	-0.963217	-0.661125	-1.21343	-0.401261	0.300004	0.522873
Q9HD34	-0.067053	0.523699	-0.276192	-0.504515	0.300249	0.522519
P10586	-1.15015	-0.813683	-0.571542	0.410374	0.300712	0.521849
Q8N9T8	-0.0324799	-0.374571	-0.615131	-0.411606	0.301153	0.521213
O75717	0.577664	-0.221341	0.776484	0.598322	0.301252	0.521069
Q9NR12	0.507103	-0.318381	-0.516776	-0.611137	0.301287	0.521019
P49419	-0.629316	-0.213999	0.0134205	0.435078	0.30137	0.5209
Q9NR30	1.20113	0.783253	0.556432	-0.43576	0.301558	0.52063
P14618	0.454635	-0.520901	-0.719099	-0.685966	0.301589	0.520585
Q9BVT8	-0.0233116	-0.805383	-1.00386	-0.58951	0.301703	0.520421
O94760	-0.5709	0.215159	-0.769103	-0.591232	0.301831	0.520235
O60832	0.163774	0.566962	-0.0650061	-0.430374	0.301891	0.52015
P17152	-0.0246178	-0.663623	0.179099	0.523219	0.301971	0.520035
Q9Y570	0.128953	0.190473	-0.197883	-0.357596	0.302015	0.519972
Q9C0H2	-0.110774	0.212437	-0.354065	-0.404896	0.302291	0.519575
Q9Y605	-0.518432	-0.268094	-0.778984	-0.385721	0.302447	0.519351
Q9H501	1.34462	1.03662	1.59073	0.400109	0.302787	0.518862
P41250	0.426235	1.00473	0.219362	-0.496119	0.302836	0.518792
A0MZ66	-0.151575	0.887611	-0.347923	-0.715941	0.303269	0.518172
O15372	-0.197977	-0.158331	-0.533407	-0.355253	0.303401	0.517984
P27707	-0.822529	-0.252968	-1.02919	-0.491437	0.30362	0.517669
P14735	0.379598	0.391566	0.0314367	-0.354145	0.30384	0.517354
Q16822	0.731044	1.6043	0.537314	-0.630358	0.304051	0.517054
Q8TD30	0.493479	0.528084	0.157674	-0.353108	0.305627	0.514808
P05161	0.918067	-0.0695214	-0.259956	-0.684228	0.306235	0.513945
Q04695	-3.4189	-0.498428	-0.189072	1.76959	0.306437	0.513659
P42166	0.205594	0.18215	0.545916	0.352044	0.306473	0.513607
P13716	-1.50015	-0.461011	-0.270372	0.710207	0.306496	0.513575
Q15020	0.323212	0.259347	-0.0619869	-0.353266	0.30709	0.512734
P43490	0.206708	-1.00633	-1.20009	-0.800284	0.307129	0.51268
P13646	0.113598	-4.79166	-5.26342	-2.92439	0.307771	0.511772
Q96JM3	-0.0683994	-0.0400107	0.296668	0.350873	0.307966	0.511498
P29218	-0.356709	-1.40142	-1.58882	-0.709754	0.308388	0.510903
Q8NEN9	-0.0616798	0.367298	0.584963	0.432154	0.308481	0.510772
Q9BZF1	-0.0456794	-0.256734	0.220189	0.371396	0.308674	0.5105
Q9Y4L1	0.389439	0.971305	0.190115	-0.490257	0.308779	0.510353
Q99797	-0.478506	-0.41609	-0.798952	-0.351654	0.308834	0.510274
Q5ZPR3	-0.0737978	-0.643758	0.126253	0.485031	0.309051	0.50997
P62942	-0.443144	-0.548338	-0.850117	-0.354376	0.309761	0.508973
Q96T37	0.0908595	0.0358549	-0.286727	-0.350084	0.310148	0.508431
P10646	0.338533	0.831061	0.131538	-0.453259	0.310202	0.508355
Q9H0P0	-0.22926	0.0343144	-0.478701	-0.381228	0.310467	0.507984
Q13616	0.133644	0.209709	-0.179225	-0.350901	0.310777	0.507552
Q9GZZ1	0.455572	0.0872771	-0.138371	-0.409795	0.310799	0.50752
P46778	1.23755	0.309882	0.127135	-0.646578	0.310821	0.50749
P62266	1.19777	0.322559	0.139428	-0.620739	0.310883	0.507403
O95197	-0.410335	0.0465927	-0.621044	-0.439173	0.311115	0.507079
Q6ZRP7	0.628409	0.737597	1.03661	0.353607	0.311119	0.507073
Q9H0E2	-0.838521	-0.0845063	0.101332	0.562846	0.31114	0.507044
Q92817	0.841272	-0.275718	1.02388	0.741101	0.311709	0.506251
O75569	-0.553826	-0.266195	-0.0242802	0.38573	0.312001	0.505845
Q99496	-0.158728	-0.893536	0.0267173	0.552849	0.312001	0.505844
Q02833	-0.376586	-2.48732	-2.71593	-1.28398	0.312031	0.505802
Q9BY43	-0.376586	-0.643758	-0.129915	0.380257	0.312419	0.505263
Q08378	0.205594	0.457421	-0.0449962	-0.376504	0.312581	0.505038
P56945	0.613372	-0.1478	-0.330864	-0.56365	0.312938	0.504542
P54105	-0.287652	0.136929	0.350535	0.425896	0.312962	0.504508
Q5TBB1	-0.108003	-1.35223	0.0750596	0.805178	0.313	0.504456
P55957	-0.168801	-0.588123	-0.802308	-0.423845	0.313218	0.504153
Q9UBN7	-0.522117	-0.338199	-0.792266	-0.362108	0.313369	0.503944
P50991	-0.047006	-0.0546906	-0.396537	-0.345689	0.313564	0.503674
Q13557	-0.593983	-0.576307	-0.239346	0.3458	0.31358	0.503651
Q5SWX8	-0.247446	0.426044	-0.433778	-0.523078	0.313777	0.503379
P17096	0.0305075	-0.167165	-0.432478	-0.364149	0.313837	0.503296
Q969H8	0.289974	0.659805	0.0677269	-0.407162	0.313885	0.50323
Q15185	0.0665301	-0.0596173	-0.34915	-0.352606	0.314488	0.502396
O76094	0.258101	0.121052	-0.164038	-0.353615	0.31491	0.501814
Q9BUR5	-0.63529	0.230039	-0.81242	-0.609794	0.31495	0.501759
Q15904	0.23318	0.433076	0.696136	0.363008	0.315571	0.500903
Q8WXD5	-0.192095	0.938737	-0.36767	-0.740991	0.315681	0.500752
P28066	0.0689816	0	-0.311612	-0.346103	0.315779	0.500617
P11387	1.38206	0.504912	0.329995	-0.613493	0.316264	0.499951
Q14738	-0.300252	-0.137346	-0.574407	-0.355608	0.316844	0.499155
Q9Y580	-0.127518	-0.0662125	0.247218	0.344083	0.317587	0.498137
Q9NVP2	-0.637287	-0.764588	-1.05097	-0.350032	0.317628	0.498082
Q9P0L0	-0.320965	-0.0383888	0.199371	0.379048	0.317745	0.497921
Q99439	-0.681931	-0.838871	-1.11419	-0.353793	0.317895	0.497716
O75976	0.548975	0.992879	1.19811	0.427185	0.318054	0.497499
Q14165	0.504388	0.602741	0.899811	0.346246	0.318402	0.497024
Q9NQ88	0.202248	0.136929	-0.173782	-0.343371	0.318721	0.496589
Q92552	0.242983	-0.116662	0.462405	0.399245	0.318749	0.496551
P62424	1.90028	-0.0530521	-0.251906	-1.17552	0.318873	0.496382
O43488	-0.45895	0.232728	-0.63743	-0.524319	0.318993	0.496218
P49757	-0.121915	0.337627	-0.323614	-0.43147	0.319172	0.495975
Q12904	0.0787461	-0.00632762	-0.308031	-0.34424	0.319389	0.495681
P07954	0.386494	0.139798	-0.105878	-0.369024	0.31948	0.495556
Q13155	0.0603831	-0.072838	-0.355297	-0.349069	0.319604	0.495388
Q99543	0.406017	0.295807	0.00480739	-0.346104	0.319961	0.494903
Q15633	-0.353423	0.544411	-0.522298	-0.617792	0.319984	0.494872
Q9NPF4	-0.742973	0.0078707	0.181648	0.5492	0.320058	0.494771
P15170	0.344616	0.159717	-0.103807	-0.355973	0.320511	0.494157
O75688	0.120705	-1.41399	0.296668	0.943308	0.320633	0.493991
Q8NE71	0.218901	0.290654	-0.0873425	-0.34212	0.320714	0.493882
Q5T9L3	-0.522117	-0.476301	-0.839738	-0.340529	0.320862	0.493682
Q14157	-0.22926	-0.137346	0.160262	0.343565	0.320877	0.493662
Q8N1F7	0.230992	0.106464	0.514573	0.345845	0.322146	0.491947
P48147	-0.559495	0.126846	0.301365	0.51769	0.322367	0.49165
O14617	-0.0928525	-0.072838	-0.420828	-0.337982	0.322942	0.490876
P27986	-0.840821	0.413063	0.576592	0.79047	0.323073	0.490699
Q15599	-0.124714	-0.0629111	0.245594	0.339406	0.323202	0.490526
Q13564	-0.047006	0.126846	-0.311612	-0.351532	0.323525	0.490092
Q92692	0.279428	0.176574	0.570119	0.342118	0.323806	0.489715
Q9BUP3	-0.186236	0.428392	0.606629	0.485551	0.323943	0.489532
P26006	1.03929	0.134056	1.20189	0.615215	0.324029	0.489416
Q92979	0.45182	-0.478498	0.613569	0.626908	0.32422	0.48916
Q8WXI9	-0.218757	-1.06456	-0.0549665	0.586693	0.324403	0.488915
P04637	-1.09148	-0.651175	-0.452107	0.419222	0.324544	0.488726
Q15262	-1.35178	0.298376	0.464501	0.991204	0.326427	0.486213
Q7Z2Z2	0.910569	0.255385	1.08145	0.498468	0.327168	0.485229
Q96P70	0.195533	-0.638834	-0.798952	-0.577302	0.327285	0.485074
P62937	-0.140204	-0.15657	-0.482733	-0.334346	0.327289	0.485069
Q9NRZ9	-0.0630213	0.200123	0.434172	0.365621	0.327384	0.484943
P13489	-0.233785	0.134056	-0.442913	-0.393049	0.327658	0.484579
Q6PL18	-0.120518	0.0572512	0.316911	0.348545	0.327754	0.484452
P11234	0.308764	-0.384839	0.475625	0.513663	0.328039	0.484075
P30519	0.624248	0.284188	0.838657	0.384439	0.328275	0.483762
Q8TBC4	-0.0285435	-0.0645609	-0.38015	-0.333598	0.328806	0.48306
Q9H993	-1.17895	-1.01907	-0.754406	0.3446	0.329157	0.482597
P62333	0.0811769	-0.0596173	-0.330864	-0.341644	0.329541	0.48209
O75396	-0.178946	0.475698	-0.346698	-0.495074	0.329782	0.481773
P10768	-0.174589	-0.552962	-0.757659	-0.393883	0.330074	0.481388
P60981	-0.256625	0.374621	-0.425994	-0.484992	0.33015	0.481289
Q16864	-0.223249	-0.485111	0.00864179	0.362822	0.330205	0.481217
Q9BRT2	-0.398433	0.2421	0.410456	0.488622	0.330298	0.481094
P48556	-0.138789	-0.0319193	-0.422117	-0.336763	0.330743	0.48051
P29353	0.00512959	0.0828129	-0.290256	-0.334227	0.330772	0.480471
P62263	0.601567	0.179365	-0.016466	-0.406932	0.330776	0.480466
Q99460	-0.0765045	-0.15657	-0.45079	-0.334252	0.330957	0.480228
Q13619	0.203364	-0.144307	-0.354065	-0.383594	0.331465	0.479562
P09493	-0.686059	2.11742	2.31401	1.59833	0.33193	0.478954
O94903	0.504388	-0.397259	0.655138	0.601573	0.33208	0.478758
P49356	1.32013	1.20218	0.924376	-0.336779	0.332129	0.478693
Q4G176	0.22331	-0.262403	0.407554	0.427101	0.332145	0.478672
O75822	1.03616	0.743266	0.521299	-0.368412	0.332181	0.478625
Q9Y6I3	-0.931018	-0.696499	-0.458709	0.355049	0.332344	0.478412
O95831	-0.134552	-0.0286954	0.253694	0.335318	0.332386	0.478357
O60841	0.287871	0.106464	-0.147942	-0.34511	0.332516	0.478188
Q8N6T3	-0.0901149	0.408313	0.59009	0.430991	0.332754	0.477876
O95758	-0.0377452	-0.184999	-0.45079	-0.339418	0.333252	0.477228
P16455	-0.413753	-1.06787	-1.23141	-0.4906	0.333326	0.477131
P11166	1.43481	0.818586	1.60188	0.475178	0.333346	0.477105
P00374	0.292074	-0.230571	-0.407992	-0.438744	0.333733	0.4766
P26447	0.549852	-4.74859	-5.05697	-2.9576	0.33419	0.476007
P82663	0.141818	0.144089	0.471464	0.32851	0.334361	0.475785
Q12768	-0.58432	-0.428783	-0.167279	0.339272	0.334807	0.475206
Q8NBN7	-0.804467	-0.183205	-0.0184156	0.475421	0.33488	0.475111
P40939	-0.586248	-0.562255	-0.246183	0.328068	0.335248	0.474634
P40938	0.244068	0.0435329	0.489411	0.345611	0.335794	0.473927
P62753	1.18766	0.0813217	-0.0589739	-0.693464	0.335802	0.473917
P60983	-0.661467	-0.137346	-0.836295	-0.436889	0.335984	0.473681
Q9NRF9	-0.00128525	0.492625	-0.180315	-0.425985	0.336013	0.473644
Q8IZW8	0.177471	0.323821	-0.0863196	-0.336965	0.336087	0.473548
Q7L5N1	0.0542099	-0.230571	-0.45079	-0.362609	0.33649	0.473027
Q14671	0.19441	-0.482904	-0.638929	-0.494682	0.337917	0.47119
P56385	0.212263	0.290654	0.579817	0.328358	0.338119	0.470931
Q9H4A5	0.117156	1.88974	-0.0233011	-1.02675	0.338197	0.47083
O75608	0.540167	-0.38278	-0.523682	-0.602376	0.338285	0.470718
Q9HCG8	-0.0590007	-0.00632762	0.293528	0.326193	0.338891	0.46994
P42345	-0.114942	-0.072838	-0.419539	-0.325649	0.338994	0.469808
Q6P1M0	0.477883	2.85154	0.324622	-1.34009	0.339402	0.469286
P31949	0.192163	-0.10643	-0.320003	-0.36287	0.34	0.468522
P57105	-0.356709	-0.330239	-0.0193914	0.324083	0.340354	0.468069
P42766	1.69142	0.247429	0.116514	-0.85291	0.340385	0.46803
Q96GM5	-2.21428	0.0887621	0.236631	1.29939	0.340417	0.467989
Q9UMS4	-0.0819333	-0.00157931	0.284859	0.326615	0.340492	0.467894
P55010	1.01279	0.194617	0.0520202	-0.551683	0.34062	0.46773
Q92530	-0.203884	-0.0126831	-0.44816	-0.339876	0.340752	0.467562
Q04760	0	0.761071	0.906505	0.52597	0.341224	0.46696
P26373	1.94434	0.131176	-0.00192745	-1.03969	0.341447	0.466676
P62316	0.0417835	0.193237	0.450473	0.332963	0.341849	0.466166
Q96EY5	-0.921254	-0.346202	-1.08326	-0.449527	0.341888	0.466117
P42574	-0.460717	-0.0962697	-0.657038	-0.378545	0.342064	0.465893
P62081	0.55073	0.355009	0.113846	-0.339023	0.342717	0.465064
Q8WW59	0.196654	0.232728	0.536651	0.32196	0.343418	0.464178
Q13228	0.345627	-2.89354	0.511874	1.78583	0.343516	0.464053
Q969S9	-0.047006	-0.0448875	0.275341	0.321288	0.343518	0.46405
P53007	-0.773393	-0.158331	-0.00289214	0.46297	0.343661	0.46387
Q9UIJ7	-0.467806	-1.04815	-1.20675	-0.44877	0.344426	0.462904
P49368	-0.0901149	-0.0695214	-0.400345	-0.320527	0.344744	0.462503
P18124	1.53884	0.325082	0.201885	-0.730076	0.344873	0.462341
Q8IYS1	-4.22625	0.652794	0.865335	2.65206	0.3456	0.461427
P08727	-0.256625	-0.996847	-1.13731	-0.510575	0.346423	0.460393
Q6NUM9	0.662086	1.09764	1.27574	0.395876	0.346531	0.460258
P55209	0.117156	-0.727526	-0.860572	-0.555387	0.346588	0.460187
P26572	-0.0805742	0.259347	0.456803	0.367416	0.346878	0.459823
P49821	-0.54818	0.079829	0.230077	0.464252	0.347027	0.459636
Q99848	1.05668	1.00551	0.71151	-0.319589	0.347242	0.459368
P22314	-0.293938	-0.212169	-0.574407	-0.321354	0.347329	0.459258
O14907	-0.202405	-0.467544	0.0134205	0.348395	0.347766	0.458713
Q7Z406	-0.473146	-0.0828336	0.10223	0.38022	0.348411	0.457908
Q7LBC6	-0.507433	-0.266195	-0.0440029	0.342811	0.34842	0.457897
Q9H190	0.934292	1.5038	0.778731	-0.440315	0.348509	0.457785
Q9Y6M1	-0.171693	0.254062	0.432032	0.390847	0.348565	0.457717
Q96SB8	0.010241	0.40116	0.585604	0.379904	0.348949	0.457238
P07384	-0.398433	-0.51187	-0.777332	-0.322181	0.34981	0.456168
P51003	-0.00128525	0.580747	-0.153288	-0.443019	0.350349	0.4555
Q9HB07	-0.181857	-0.176054	-0.494896	-0.31594	0.350474	0.455344
P11233	-0.368271	-0.199426	0.0445692	0.328417	0.350585	0.455206
Q96SB4	0.3365	0.0917276	0.555777	0.341663	0.350675	0.455096
P31483	-0.199452	2.01296	-0.314004	-1.22076	0.350689	0.455078
Q8TCG1	-0.220253	-1.40979	-0.106915	0.708104	0.350802	0.454937
O00505	-0.0603397	-0.450188	-0.632943	-0.377679	0.351037	0.454647
P42025	0.115971	0.138364	0.4427	0.315532	0.351285	0.454341
O14802	1.98839	0.922173	0.806529	-0.648753	0.351564	0.453996
Q92615	-0.154432	0.0738427	-0.377645	-0.337351	0.351964	0.453502
Q8IWV7	1.03991	-0.023873	-0.138371	-0.646389	0.352352	0.453023
O14980	-0.00772874	-0.204873	-0.437686	-0.331385	0.352435	0.452921
P56470	-0.150149	2.01257	2.12095	1.18974	0.352584	0.452738
Q8TDX7	-0.448394	-1.28916	-1.4144	-0.545621	0.35264	0.452668
P26599	0.0405349	-0.072838	-0.335718	-0.319566	0.353176	0.452009
Q8N3F8	-0.0928525	2.16395	2.27056	1.23501	0.353569	0.451526
P46108	-0.171693	0.0587674	-0.392739	-0.336276	0.3538	0.451242
Q02338	-0.491091	0.715658	0.822955	0.710671	0.354086	0.450892
Q13610	-0.0792163	0.0976403	0.335349	0.326137	0.354978	0.449798
P04181	-0.434438	0.884194	0.987425	0.762547	0.354988	0.449786
O76015	-0.343609	-0.824823	-0.986579	-0.402364	0.355237	0.449482
Q15149	0.191038	-0.917187	-1.02526	-0.662186	0.355416	0.449263
P46777	1.20113	0.420158	0.294314	-0.516331	0.355586	0.449055
P31948	0.0342759	-0.135611	-0.375145	-0.324477	0.355778	0.448821
Q9Y2X3	0.758641	0.460866	0.260946	-0.348807	0.356114	0.448411
P14868	0.0405349	0.115234	-0.235939	-0.313824	0.356507	0.447932
P31946	-0.0697471	-0.223182	-0.468004	-0.32154	0.356625	0.447788
Q13126	0.518806	-1.01587	-1.11211	-0.863578	0.356991	0.447343
P63173	0.318069	0.332622	0.0143744	-0.310971	0.357148	0.447152
Q9NRP0	0.0896527	0.377054	-0.11211	-0.345464	0.357226	0.447057
P56199	-3.15586	-1.10134	-1.00773	1.12088	0.357581	0.446625
O76031	0.257027	0.281593	0.579172	0.309863	0.35886	0.445074
Q9NR31	-0.0997192	-0.534554	0.0668077	0.383944	0.358967	0.444946
P42356	-0.398433	-0.548338	-0.792266	-0.31888	0.359477	0.444329
P47755	-0.53509	-0.308573	-0.752782	-0.330951	0.359493	0.444309
Q9UI09	-0.386628	0.145517	0.294314	0.414869	0.360147	0.44352
Q9NTX5	-1.07515	-0.0945834	0.0115109	0.596378	0.360474	0.443126
P46781	1.21614	-0.559926	-0.646447	-0.974553	0.36051	0.443083
P60903	1.15052	1.1398	1.45329	0.308129	0.360901	0.442611
Q9H490	0.15226	-0.133878	0.35129	0.342099	0.36094	0.442565
O95396	0.285765	-0.571608	-0.684636	-0.541714	0.361077	0.4424
Q8WWI1	0.55073	-0.422422	0.65636	0.592207	0.361084	0.442392
P08579	0.221107	0.837259	0.0850815	-0.444101	0.361273	0.442164
Q6FI81	-0.197977	-0.386902	0.030494	0.322933	0.361455	0.441946
P68036	0.0566823	0.0296829	-0.264576	-0.307759	0.361763	0.441576
P57740	0.250562	0.202869	0.534657	0.307942	0.362426	0.440781
O43169	-0.290792	-0.502895	-0.0710636	0.32578	0.362743	0.4404
Q9NZN4	0.175197	0.767576	0.904963	0.433577	0.362903	0.440209
Q5JS54	0.0775291	1.01492	-0.0272215	-0.573445	0.363225	0.439824
Q14008	0.114785	0.159717	0.444116	0.306865	0.363731	0.43922
Q9Y399	0.15226	-0.0174682	0.385606	0.31821	0.363844	0.439085
O95816	0.475113	0.275085	0.697919	0.32282	0.363908	0.439009
Q99519	-1.6453	-0.391036	-0.302081	0.716088	0.363945	0.438965
P07900	0.0554466	-0.294954	-0.47468	-0.354927	0.364404	0.438417
Q9Y2X7	-0.0142011	-0.422422	0.152485	0.370796	0.364626	0.438152
P07910	0.255951	0.14266	-0.11107	-0.310376	0.365275	0.43738
Q9UBF2	-0.128922	-0.676179	-0.817503	-0.414952	0.365339	0.437304
Q9NNW7	-0.295514	0.502686	0.614828	0.511242	0.365493	0.437121
Q14019	0.36969	-1.50066	-1.57441	-1.00892	0.365545	0.437059
P62191	-0.0207027	-0.089536	-0.36147	-0.30635	0.366023	0.436492
O43617	-0.542555	0.219232	-0.657038	-0.495377	0.366291	0.436174
Q15646	1.40165	4.38319	1.33535	-1.55707	0.367187	0.435113
Q5T8P6	-0.489286	-1.06787	-0.355297	0.423279	0.368053	0.43409
Q96KG9	0.0738721	-0.256734	0.255309	0.34674	0.368105	0.434029
Q9UJW0	-0.713182	-0.023873	-0.83286	-0.464332	0.368287	0.433814
P26640	-0.0643639	-0.163625	-0.420828	-0.306833	0.368336	0.433756
Q9H9H4	-0.0116087	-0.154812	-0.394004	-0.310793	0.369054	0.43291
P51812	-0.808962	-0.158331	-0.932273	-0.448627	0.369125	0.432827
Q9Y3B8	0.449	0.0094397	-0.146876	-0.376096	0.369131	0.432819
Q9BUH6	-0.53509	-0.424539	-0.172697	0.307118	0.369311	0.432608
Q9Y3D7	-0.467806	0.460866	0.557087	0.560557	0.369906	0.431908
P61353	1.64206	0.180758	0.10939	-0.802018	0.370113	0.431665
Q9UIA9	1.40505	0.514889	0.416241	-0.543727	0.370219	0.431541
Q9Y6D6	-0.0643639	-1.9843	-2.045	-1.02066	0.370646	0.431041
O00401	-0.145878	0.176574	-0.327235	-0.342583	0.370701	0.430976
Q15738	-0.0272337	0.0753416	0.329229	0.305175	0.370975	0.430656
P35611	-1.13596	-0.461011	-1.2542	-0.455714	0.371089	0.430522
Q99653	1.27731	1.58233	1.09187	-0.337944	0.37131	0.430263
P28072	0.179741	0.0343144	-0.202308	-0.309336	0.371368	0.430195
Q8IW45	-1.0168	-0.9937	-1.30565	-0.300399	0.371709	0.429797
P11117	0.804232	-0.183205	-0.272698	-0.583211	0.371884	0.429593
P30153	-0.0616798	0.0663248	-0.304458	-0.306781	0.372139	0.429295
P55265	0.214479	-0.452346	0.332292	0.451226	0.372376	0.429019
P62829	0.663709	0.347585	0.166282	-0.339365	0.372772	0.428557
Q9BV38	-0.265863	0.670753	0.762359	0.559914	0.372909	0.428397
Q9H0W9	-0.991035	0.0843025	-1.07309	-0.619722	0.373282	0.427963
P61247	0.725616	0.244767	0.100434	-0.384757	0.3737	0.427477
Q70CQ2	-0.0778598	-0.067866	-0.371402	-0.298539	0.374036	0.427087
P46782	0.407954	0.180758	-0.02526	-0.319616	0.374138	0.426968
P22307	-0.669618	-0.067866	-0.793934	-0.425192	0.374312	0.426766
O95336	-0.195033	0.0976403	-0.381404	-0.332707	0.374322	0.426755
Q9Y5K8	-0.279833	-0.25485	-0.565828	-0.298487	0.374419	0.426642
Q92625	-1.89474	-0.573956	-0.505795	0.728552	0.3745	0.426549
P50990	-0.0390645	-0.121805	-0.381404	-0.300969	0.374623	0.426405
Q9NUU7	-0.17314	-0.279544	0.0759735	0.302316	0.375352	0.425561
Q9Y450	-0.671663	-0.294954	-0.130969	0.352339	0.37568	0.425182
Q9BQP7	0.734909	-1.03515	0.784333	0.934454	0.376713	0.423989
P17987	-0.192095	-0.221341	-0.503062	-0.296345	0.377555	0.42302
P12694	-1.28452	-0.35627	-0.270372	0.550022	0.377667	0.422891
P36542	0.117156	-0.498428	0.235813	0.426449	0.377942	0.422575
Q9H6T3	-0.0167983	0.0633066	-0.275026	-0.29828	0.378109	0.422383
P05198	0.308764	0.206977	-0.0420185	-0.299889	0.378154	0.422331
O15460	-0.308183	-1.25862	-1.34181	-0.558405	0.378405	0.422043
Q8TEM1	-0.0167983	0.364848	0.52532	0.351295	0.378491	0.421944
Q96TA2	0.0860263	-0.683766	0.184193	0.483063	0.379485	0.420805
O60664	-0.337103	-0.428783	-0.679999	-0.297057	0.380976	0.419103
Q9H2U2	0.238634	0.472289	0.0398927	-0.315569	0.380977	0.419101
Q9UK99	-0.157294	0.0633066	-0.360233	-0.313239	0.380996	0.41908
Q8NFH5	0.373661	0.507135	0.741197	0.300799	0.381145	0.41891
P16104	0.171779	0.0633066	-0.180315	-0.297858	0.381792	0.418173
P28799	-0.791068	-0.413986	-0.25535	0.347176	0.381945	0.418
Q9H269	-0.516593	-0.388967	-0.153288	0.299492	0.382093	0.417831
P28331	-0.586248	0.135493	0.235813	0.46119	0.382333	0.417558
Q9UJX3	0.0367828	0.123952	0.375991	0.295623	0.382522	0.417344
Q13330	-0.551942	-0.370484	-0.155431	0.305781	0.382665	0.417181
P33991	0.226607	0.132616	0.475625	0.296013	0.38269	0.417153
O75146	0.490739	0.0281358	0.629843	0.370405	0.38328	0.416484
O75691	1.52552	1.45914	1.78601	0.29368	0.383406	0.416341
Q9H2U1	0.354698	-0.154812	-0.284379	-0.384322	0.384082	0.415576
Q9NWS6	-0.144458	-0.273808	-0.507163	-0.29803	0.384383	0.415236
Q8TCD5	0.134815	0.751727	0.0229307	-0.42034	0.384417	0.415198
Q8N2U0	-0.643294	0.161129	0.24965	0.490732	0.384622	0.414966
O00487	0.192163	-0.241726	-0.385172	-0.360391	0.384984	0.414558
P40227	-0.0697471	-0.00474311	-0.329653	-0.292408	0.385108	0.414417
Q14692	1.49849	0.955113	0.832721	-0.39408	0.385459	0.414021
Q9BZK7	0.121886	0.352538	0.548552	0.311339	0.38588	0.413548
P26440	0.302528	0.595447	0.772543	0.323555	0.386006	0.413406
P49720	0.203364	0.094687	-0.14581	-0.294836	0.386066	0.413339
P46926	-0.446642	-0.0514155	0.0995357	0.348564	0.386118	0.41328
P18084	-0.408628	-0.340195	-0.666179	-0.291767	0.386291	0.413086
Q9Y2K7	0.518806	0.248758	0.702069	0.318286	0.386612	0.412724
Q9UQR1	-0.0765045	-0.418198	0.0868962	0.334247	0.386723	0.4126
Q8N2F6	0.335482	-0.23428	0.451882	0.401281	0.387173	0.412095
P17980	0.0242047	-0.170714	-0.377645	-0.30439	0.387295	0.411958
Q86X83	-0.516593	-1.27381	-0.425994	0.469207	0.387324	0.411926
P13995	0.404076	0.831948	0.26175	-0.356262	0.38777	0.411425
P29317	0.710779	-0.31445	-0.378897	-0.577061	0.387909	0.41127
Q14139	0.262392	-0.268094	-0.390212	-0.387361	0.388112	0.411042
Q9Y2P8	0.761676	1.25869	0.633572	-0.376609	0.38819	0.410955
Q9NXR7	1.18935	0.367298	1.27176	0.493432	0.388235	0.410905
P62879	-0.338726	0.0678315	0.21439	0.349838	0.388296	0.410837
Q96L92	0.457445	0.115234	0.618596	0.332257	0.389369	0.409639
Q9P206	0.318069	-0.374571	-0.470671	-0.44242	0.389568	0.409417
P35222	0.41568	0.418978	0.129778	-0.287551	0.3896	0.409381
O95168	-0.542555	-1.61205	-0.484079	0.593223	0.389741	0.409224
Q9NPQ8	-0.330626	-0.576307	-0.764187	-0.310721	0.390365	0.408529
Q00403	0.134815	0.465446	-0.0282032	-0.328334	0.39082	0.408023
P53801	-0.889968	-0.585752	-0.41568	0.32218	0.390971	0.407856
Q8TB72	0.547217	-0.0448875	0.65636	0.405195	0.390982	0.407843
Q8WVJ2	0.149946	0.578635	0.0105552	-0.353735	0.391008	0.407814
Q9BYG5	-0.405222	-0.576307	-0.788934	-0.298169	0.391172	0.407633
Q7Z6B0	-1.24745	-1.39311	-1.61513	-0.294855	0.391369	0.407413
Q9P015	-0.0103142	0.0932081	0.331527	0.29008	0.39221	0.406482
Q9BRA2	-0.39674	-0.38278	-0.675378	-0.285618	0.392518	0.40614
Q7L592	0.104068	0.335126	0.525989	0.306391	0.392649	0.405995
O00330	0.0405349	0.673725	0.774796	0.417666	0.392788	0.405841
Q9BX68	-0.0590007	0.172378	-0.249614	-0.306303	0.392846	0.405778
Q9BWM7	-1.07515	-1.67618	-0.969506	0.406159	0.39313	0.405464
Q15796	-0.996151	1.15972	-0.994233	-1.07602	0.393136	0.405458
Q6L8Q7	0.610009	0.483622	0.838118	0.291303	0.393463	0.405097
Q96EE3	0.011516	-0.312488	0.173986	0.324472	0.393776	0.404751
Q9BY44	0.448058	0.0343144	-0.105878	-0.347065	0.393975	0.404531
P48735	-0.157294	1.82127	1.82023	0.988243	0.395551	0.402798
Q9UIC8	-0.1473	-0.430909	-0.603378	-0.314273	0.395553	0.402796
O14561	-0.267409	0.369743	0.46729	0.416123	0.395719	0.402613
Q14166	0.274126	0.363622	0.0323787	-0.286495	0.395824	0.402498
Q96A33	0.15226	0.166765	-0.123606	-0.283118	0.396188	0.402099
O43678	-0.728001	0.411877	0.455399	0.61346	0.396378	0.40189
Q9Y2R5	0.474188	-0.0416345	0.591369	0.375092	0.396402	0.401864
P48047	0.0787461	0.0450636	0.345238	0.283333	0.396419	0.401846
P62873	-0.184775	0.123952	-0.34915	-0.318738	0.396738	0.401496
Q15181	-0.364958	-0.401422	-0.666179	-0.282989	0.397041	0.401165
P46939	-2.39843	-0.941233	-2.41954	-0.749706	0.397194	0.400998
Q9Y3A4	0.843422	0.758274	1.08599	0.285141	0.397355	0.400821
Q5RI15	-0.378255	0.151214	0.264959	0.37848	0.397416	0.400754
Q9UK41	-0.0207027	-0.0778271	-0.332076	-0.282811	0.398442	0.399635
Q13573	0.193287	0.347585	-0.0203678	-0.290804	0.398574	0.399491
Q8NBJ7	0.137153	0.68947	0.0286069	-0.384705	0.398619	0.399442
Q02878	1.92654	-0.22872	-0.212315	-1.06123	0.39879	0.399256
Q5T2E6	0.0317647	-0.971864	0.0832645	0.553314	0.398797	0.399248
Q9BVK6	-0.424058	-0.0861809	0.0686456	0.323765	0.398835	0.399207
Q96L91	-0.413753	0.060282	0.183346	0.360081	0.398962	0.399068
P12235	-0.725874	0.706014	0.724974	0.734904	0.399251	0.398754
P78330	1.17292	1.30924	0.953015	-0.288067	0.39959	0.398386
O60869	0.222209	0.375838	0.0095988	-0.289425	0.400439	0.397463
P09429	-0.287652	-0.799877	-0.914011	-0.370246	0.400564	0.397328
Q9UQ13	-0.242878	0.497105	0.574653	0.447539	0.401118	0.396728
P62273	0.632558	-0.00474311	-0.0965807	-0.410488	0.401447	0.396372
O60814	0.30461	0.154054	-0.0589739	-0.288306	0.401531	0.396281
O00231	0.0166049	-0.101341	-0.327235	-0.284867	0.401591	0.396216
Q9H2P0	-0.0914831	-0.123523	0.172277	0.27978	0.401608	0.396198
Q8WXH0	-1.19945	-0.262403	-0.208972	0.521955	0.402277	0.395475
Q9NWU5	-0.619415	0.910464	0.917255	0.77173	0.402645	0.395078
P32780	-0.0116087	-1.79166	-0.0193914	0.882241	0.402764	0.394949
O00625	1.1313	1.81769	1.0483	-0.426196	0.402952	0.394746
P62750	0.94033	0.41069	0.302146	-0.373364	0.403141	0.394543
P35914	-0.764636	-0.465363	-0.92677	-0.311771	0.40324	0.394437
P43307	0.0566823	0.595447	-0.0499727	-0.376037	0.403359	0.394308
Q7Z3C6	0.296265	0.409502	0.636053	0.28317	0.403455	0.394205
P29692	0.238634	-0.626597	-0.686185	-0.492203	0.403545	0.394108
Q9UI26	0.561216	-0.678703	0.586246	0.64499	0.403564	0.394088
Q14573	-0.226252	0.276389	0.389287	0.364219	0.404069	0.393545
P60033	-1.60567	0.994465	0.944533	1.25013	0.40408	0.393533
Q99436	0.0542099	-0.160093	-0.347923	-0.294982	0.40457	0.393006
P82909	-0.0942232	0.204239	0.365563	0.310555	0.404636	0.392935
O94906	-0.00257165	-0.116662	0.222668	0.282284	0.40487	0.392685
Q9Y6E0	-0.0765045	-0.260511	-0.458709	-0.290202	0.404944	0.392605
P19623	0.163774	-0.92916	-0.963859	-0.581167	0.40523	0.392298
Q92673	-1.38495	0.291944	0.284859	0.831362	0.405255	0.392272
P08865	0.449	0.247429	0.0557313	-0.292483	0.405315	0.392207
A0FGR8	-0.806713	-0.476301	-0.32482	0.316687	0.40579	0.391699
Q9H6S3	-0.168801	-0.256734	-0.492184	-0.279416	0.406075	0.391393
O43752	0.250562	-0.656141	0.302146	0.504936	0.406377	0.391071
P53367	-0.469584	-0.441588	-0.731838	-0.276252	0.406744	0.390679
O96013	-1.85702	-1.00633	-0.948909	0.482764	0.406827	0.390591
P32119	-0.383273	-0.592876	-0.780638	-0.292563	0.406948	0.390461
P62195	-0.0955953	-0.174272	-0.413113	-0.278179	0.407025	0.390378
P29401	0.0254675	0.211074	-0.170527	-0.288798	0.40728	0.390107
Q96T51	-0.273607	-0.732763	-0.851854	-0.348669	0.407282	0.390105
O00203	-0.255091	-0.0465167	-0.442913	-0.292109	0.407367	0.390015
Q96DA6	-0.540685	0.797853	0.80928	0.680696	0.407426	0.389952
P31350	-0.292364	-0.293019	-0.0174404	0.275251	0.40779	0.389563
Q8IX01	0.1313	0.240765	0.465896	0.279863	0.40786	0.389489
Q96PZ0	0.422406	0.286778	0.0723142	-0.282277	0.40793	0.389415
P26885	-0.412043	0.304779	-0.485427	-0.431795	0.408055	0.389281
P78371	-0.0259251	-0.0744991	-0.326027	-0.275815	0.408332	0.388986
Q15650	-0.116334	0.244767	-0.257651	-0.321868	0.408416	0.388897
Q96CT7	0.0038489	0.0327722	-0.2565	-0.274811	0.40895	0.388329
Q13200	0.0554466	-0.0878575	-0.298523	-0.282318	0.409071	0.388201
O00410	0.382558	-0.450188	-0.507163	-0.473348	0.409089	0.388183
Q9BT09	-0.186236	-0.232424	0.0658879	0.275218	0.4091	0.388171
Q9UNQ0	2.065	1.71036	1.56882	-0.318858	0.410314	0.386884
Q07960	0.15457	-0.0861809	-0.26111	-0.295304	0.410327	0.38687
Q86U86	-0.383273	-0.217665	-0.016466	0.284003	0.410417	0.386774
Q9Y697	0.010241	0.00157758	0.279315	0.273405	0.410631	0.386548
P19838	0.0884449	-0.0778271	-0.278527	-0.283835	0.410783	0.386387
Q8NBS9	0.132473	0.574401	0.694352	0.340915	0.410808	0.386362
Q9NXH9	0.423364	0.639683	0.240712	-0.290812	0.410944	0.386217
P06576	0.0267291	0.0587674	0.316138	0.27339	0.411217	0.385928
P78527	0.628409	0.450507	0.254502	-0.284956	0.411331	0.385809
Q9NPE3	0.289974	0.791484	0.183346	-0.357383	0.411555	0.385573
Q13951	-0.0657079	-0.819242	-0.883486	-0.441011	0.41186	0.38525
Q9NS69	-0.0298544	-0.181414	0.175692	0.281326	0.411891	0.385218
Q15758	-0.289221	-0.366409	-0.0529669	0.274848	0.411897	0.385211
P20618	0.00768756	0.212437	-0.178135	-0.288197	0.412137	0.384958
Q02818	-1.01161	-0.527711	-0.418251	0.351409	0.412487	0.38459
Q7L2J0	-0.322571	-0.403508	-0.088366	0.274674	0.412506	0.38457
Q13347	0.113598	-0.0400107	-0.2439	-0.280694	0.413173	0.383868
Q99733	-0.178946	-0.230571	-0.47736	-0.272601	0.413382	0.383648
P46087	2.48111	1.16747	1.16371	-0.660582	0.413386	0.383644
P05787	-0.498331	-1.00633	-1.11003	-0.357701	0.413431	0.383597
Q9UG63	0.28471	0.00315343	-0.156504	-0.300436	0.413722	0.383291
Q15022	-1.80671	0.115234	0.0750596	0.920799	0.413898	0.383107
Q15057	-0.446642	0.302221	0.364816	0.437026	0.414039	0.382959
P12236	-0.0536574	0.14266	0.329995	0.285494	0.414255	0.382732
Q5T3I0	1.98774	1.63359	1.49523	-0.315437	0.414646	0.382323
Q9BSJ2	0.123066	-0.172492	-0.327235	-0.302522	0.414713	0.382252
Q53T59	-1.17314	0.856565	0.80708	0.965367	0.415052	0.381897
P30154	1.29207	0.563762	0.499665	-0.428253	0.415429	0.381504
Q99798	-0.235297	0.0327722	0.195171	0.296433	0.415684	0.381237
Q9UL26	-0.17604	-0.41609	-0.00482346	0.291242	0.415909	0.381002
Q9ULW0	0.356706	-1.10473	0.34448	0.718492	0.415914	0.380996
Q8NI27	0.352687	0.170977	-0.0203678	-0.2822	0.41611	0.380792
O95858	-0.276717	1.35068	1.32539	0.788408	0.416268	0.380627
Q6Y7W6	0.228802	-0.279544	0.329995	0.355367	0.41627	0.380625
Q8TBX8	-0.217263	-0.648698	-0.765824	-0.332843	0.417246	0.379608
Q12765	-0.279833	-0.701624	-0.820901	-0.330173	0.417385	0.379463
Q9HCC0	-0.341979	-0.104731	0.0658879	0.289243	0.418086	0.378734
Q9NP92	0.581962	0.312426	0.152485	-0.294709	0.41849	0.378315
Q9C0B5	-2.81121	0.718538	-2.66618	-1.61984	0.418694	0.378104
Q9NVM6	0.306689	-1.10473	0.293528	0.69255	0.418825	0.377967
P55084	-0.728001	-0.569264	-0.371402	0.27723	0.419213	0.377566
P61201	0.011516	0.0343144	-0.245041	-0.267956	0.419252	0.377524
P61221	0.423364	0.0976403	-0.0449962	-0.305498	0.419337	0.377436
P83916	-0.0298544	0.232728	-0.19127	-0.292707	0.419499	0.377269
Q9NX24	0.222209	0.902886	0.155082	-0.407466	0.419642	0.377121
Q9Y606	0.428146	0.482492	0.186734	-0.268585	0.419712	0.377049
Q14764	-0.105236	0.598578	0.661849	0.415179	0.419866	0.376889
P23246	0.117156	0.0961644	-0.160805	-0.267465	0.419967	0.376785
P51532	0.105263	0.565896	-0.00289214	-0.338471	0.420112	0.376635
Q9H9F9	0.138321	0.513784	0.642237	0.316185	0.420326	0.376414
Q9P287	0.56643	0.217876	0.0823551	-0.309798	0.420411	0.376326
P54760	-0.0955953	1.26264	-0.0842762	-0.667798	0.420454	0.376281
Q8WZ82	0.511615	-0.103035	-0.180315	-0.384606	0.420577	0.376154
Q9BXJ9	0.473263	0.131176	-0.00579009	-0.30801	0.420841	0.375882
Q9NVX2	0.663709	0.481362	0.293528	-0.279007	0.420955	0.375765
Q6IA17	-0.764636	0.110856	0.148146	0.475036	0.421638	0.37506
O95994	0.0763112	2.56055	2.46572	1.14729	0.421775	0.374919
P18621	1.4123	0.228692	0.225965	-0.594534	0.42182	0.374873
O14672	0.406986	0.870446	0.976209	0.337494	0.42227	0.37441
P20248	-0.286085	-0.346202	-0.048976	0.267168	0.422291	0.374388
Q01813	0.535743	0.211074	0.070481	-0.302927	0.42253	0.374142
P04792	-0.512922	-3.55065	-3.41954	-1.38775	0.422548	0.374124
Q12830	-0.300252	0.829286	-0.306839	-0.571355	0.42295	0.373711
Q9UNM6	-0.0390645	-0.0945834	-0.333289	-0.266465	0.423072	0.373586
P30566	-0.209815	-0.170714	-0.456065	-0.2658	0.423196	0.373459
P61457	-0.0430298	-0.268094	-0.438991	-0.283429	0.423617	0.373026
P50579	0.96949	-0.293019	0.961942	0.623707	0.423622	0.373022
Q04724	-1.42578	-0.443733	-0.422117	0.512641	0.423857	0.372781
O00154	-0.0337944	0.094687	-0.240483	-0.270929	0.423898	0.372739
Q96I24	-0.325787	-0.422422	-0.105878	0.268226	0.42397	0.372665
Q96H55	0.0640745	0.690449	0.762359	0.385097	0.424144	0.372487
P10398	0.346638	0.714696	0.219362	-0.311305	0.42444	0.372184
P22033	-0.769008	-0.0303065	0.0229307	0.422588	0.424505	0.372117
P62826	0.189913	-0.023873	-0.197883	-0.280902	0.424758	0.371858
Q9Y3U8	1.34411	0.462012	0.429173	-0.473888	0.424782	0.371834
Q5JWF2	-0.451904	-0.433038	-0.178135	0.264337	0.424792	0.371823
P49721	0.0405349	-0.0416345	-0.266892	-0.266342	0.425398	0.371205
Q12955	-1.46072	0.221941	-1.41183	-0.792443	0.42642	0.370162
Q96I99	0.201131	0.719497	0.809829	0.349515	0.426622	0.369957
O75208	0.362713	-0.133878	0.457504	0.343087	0.426789	0.369787
O00217	-0.415466	0.235412	0.300583	0.39061	0.426796	0.369779
Q92783	0.621745	-0.31053	-0.334503	-0.490111	0.426898	0.369676
Q92621	0.183139	0.255385	0.483913	0.26465	0.427147	0.369423
P13797	-1.05366	0.671744	0.617969	0.808925	0.427163	0.369407
Q9ULR0	-0.0563266	-0.0878575	0.190959	0.263051	0.427186	0.369382
P50583	0.598177	0.386745	0.21356	-0.278901	0.427196	0.369373
Q15813	0.158028	-0.0546906	0.330761	0.279092	0.427196	0.369372
P61970	-0.256625	-0.217665	-0.500335	-0.26319	0.427275	0.369292
O60292	-0.388308	-0.911238	-1	-0.350227	0.42736	0.369206
P14550	-0.267409	0.417797	-0.326027	-0.401221	0.427607	0.368955
Q9BT73	0.349666	0.766649	0.237448	-0.320709	0.427849	0.36871
Q9UM00	0.0342759	-0.688845	0.0859891	0.413274	0.428404	0.368146
P55036	0.0242047	0.060282	-0.220147	-0.26239	0.428407	0.368144
Q9Y6M9	-0.498331	0.261982	0.307604	0.425778	0.428736	0.36781
Q8IXB1	-0.103855	0.246099	-0.23254	-0.303662	0.429122	0.36742
Q6P161	-0.0324799	0.0753416	0.286439	0.265008	0.430274	0.366255
Q6P6C2	-0.252028	0	-0.409271	-0.283256	0.430393	0.366135
P25490	-0.0430298	0.175177	0.343721	0.277647	0.430574	0.365953
Q9BQC6	0.500761	-0.364375	-0.392739	-0.460932	0.430747	0.365778
Q32MZ4	-0.340352	0.0435329	-0.458709	-0.3103	0.430777	0.365747
Q07812	-1.05099	-0.54143	-1.13943	-0.34322	0.431097	0.365425
P34932	0.0603831	0.0542139	-0.202308	-0.259607	0.432073	0.364443
O00233	0.147629	0.470011	0.0134205	-0.295399	0.432269	0.364246
Q12802	0.100477	0.673725	0.748094	0.360993	0.43234	0.364175
Q9UET6	-0.673711	-0.838871	-1.02526	-0.268969	0.432875	0.363638
Q53HC9	0.114785	-0.0695214	-0.248469	-0.271101	0.433235	0.363277
Q8IYB8	0.660461	-1.01587	0.599019	0.776724	0.433318	0.363193
P63244	0.54105	0.255385	0.111174	-0.287044	0.433728	0.362783
Q9NY93	0.869673	0.618249	1.02483	0.280864	0.433744	0.362767
O95292	0.0920652	0.537902	0.63853	0.323546	0.433785	0.362726
Q99459	-0.160162	0.0961644	0.24965	0.281649	0.433829	0.362681
Q9H9Y6	0.95697	0.786917	1.14074	0.268796	0.434034	0.362476
Q16718	-0.469584	0.0902456	0.165424	0.355093	0.434473	0.362037
O94905	0.928229	2.18319	2.16005	0.604336	0.434639	0.361872
O75832	-0.527663	-0.251088	-0.673841	-0.284465	0.434999	0.361512
P52948	0.201131	0.148368	0.433459	0.258709	0.435111	0.3614
Q9Y3X0	-0.728001	-0.769961	-0.49083	0.258151	0.435405	0.361107
Q13576	-3.04568	1.39457	1.12095	1.9465	0.435536	0.360976
Q6IAA8	-0.120518	-0.552962	-0.0184156	0.318324	0.436037	0.360477
Q6UWP7	-0.0576631	0.448195	0.533327	0.338061	0.436073	0.360441
Q9Y5Y2	-0.0710961	-0.170714	-0.381404	-0.260499	0.436389	0.360126
O43660	-0.0873826	-0.330239	0.0686456	0.277456	0.436661	0.359856
Q9NW64	-0.177492	0.149792	-0.306839	-0.292988	0.43709	0.359429
Q96P48	-0.301835	-0.559926	-0.151147	0.279733	0.437094	0.359425
O60216	0.178606	0.0738427	-0.134137	-0.260361	0.437206	0.359314
P51809	0.679837	-0.0761622	0.717379	0.415541	0.437326	0.359194
Q9P016	-0.131734	0.0813217	-0.297339	-0.272133	0.437699	0.358824
Q6KC79	0.514316	-3.26619	0.277727	1.65367	0.437802	0.358722
Q9HB71	0.155724	-0.616882	-0.650976	-0.420397	0.438132	0.358395
P26232	0.010241	1.43483	1.38855	0.666017	0.438249	0.358279
Q8NCA5	-0.290792	-0.450188	-0.105878	0.264611	0.43859	0.357942
Q96G28	0.221107	-1.49175	0.146406	0.78173	0.438591	0.35794
P05388	0.45838	0.27378	0.0986365	-0.267444	0.438895	0.35764
P60842	0.222209	-0.0351505	-0.184687	-0.278216	0.439148	0.357389
Q92945	-0.00514789	1.92092	0.0905188	-0.867369	0.439441	0.3571
Q8NFQ8	0.307727	0.483622	0.129778	-0.265896	0.4396	0.356943
P35998	0.0640745	-0.221341	-0.36147	-0.282837	0.439747	0.356797
P31939	0.226607	0.0976403	-0.0986417	-0.260765	0.439762	0.356782
Q9P0J0	-0.811214	0.197373	0.196012	0.502933	0.439886	0.35666
Q01970	-0.466031	0.125399	0.18927	0.359586	0.440278	0.356273
P62910	1.22111	0.252738	0.24965	-0.487273	0.440585	0.35597
P68402	-0.500147	-0.0629111	-0.597537	-0.316008	0.440635	0.355921
Q15386	0.0542099	0.0404666	-0.206747	-0.254085	0.441025	0.355537
P49915	0.0640745	-0.0448875	-0.248469	-0.258063	0.441368	0.355199
P30711	-0.353423	0.569091	-0.36147	-0.469304	0.441715	0.354857
Q12972	0.178606	0.173778	-0.0771467	-0.253339	0.442139	0.354441
O95834	-0.899523	-0.424539	-0.986579	-0.324549	0.442332	0.354252
Q9Y383	0.0178743	-0.15657	-0.333289	-0.263941	0.442363	0.354221
Q9BVQ7	-0.410335	0.261982	0.308382	0.382558	0.44281	0.353782
P00367	-0.875754	-0.717109	-0.534801	0.26163	0.443122	0.353477
Q96I25	-0.178946	-0.239861	0.0445692	0.253972	0.443261	0.353341
Q9Y679	0.440505	-0.177839	-0.233672	-0.365005	0.443466	0.35314
P06753	-0.443144	-0.0206671	-0.541795	-0.309889	0.443808	0.352805
Q9BZE9	-0.588178	-0.0778271	0	0.333002	0.443823	0.35279
Q9H9B4	0.310837	-0.514122	0.330761	0.432404	0.443943	0.352673
Q9Y5P4	-0.286085	-0.413986	-0.607774	-0.257739	0.444411	0.352215
O75940	-0.200927	-0.251088	0.0267173	0.252725	0.444591	0.352039
P23229	0.337517	0.303501	0.572712	0.252203	0.44465	0.351982
Q6NUQ4	0.909885	-0.251088	0.883198	0.553799	0.444768	0.351867
Q9UNL2	0.151104	0.682603	0.078712	-0.338141	0.444804	0.351831
Q99832	-0.0483338	-0.293019	-0.442913	-0.272237	0.444924	0.351714
P53618	0.0178743	0.18215	-0.160805	-0.260817	0.445393	0.351257
P08238	0.191038	-0.151302	-0.270372	-0.290241	0.445447	0.351204
Q9BTE7	0.383543	0.348825	0.114736	-0.251448	0.44591	0.350753
O75874	-1.00129	-0.362345	-1.05097	-0.369155	0.44595	0.350713
P28482	-0.337103	-0.443733	-0.64494	-0.254522	0.446761	0.349925
Q99836	0.0956765	-0.217665	-0.344251	-0.283257	0.446936	0.349755
Q9Y314	-1.21726	-1.03192	-0.862321	0.26227	0.447074	0.34962
Q86TB9	0.158028	0.374621	0	-0.266325	0.44736	0.349343
P25787	0.0750921	0.0203752	-0.203417	-0.25115	0.447435	0.34927
Q8NE86	-0.0220065	0.600661	0.652077	0.362749	0.447509	0.349198
P07237	0.205594	0.658805	0.117402	-0.314798	0.447535	0.349173
Q15628	-0.669618	-0.743293	-0.958235	-0.251779	0.447815	0.348902
P78406	0.197775	0.123952	0.412628	0.251765	0.447851	0.348866
O60488	-1.88048	-0.177839	-0.271535	0.757623	0.449269	0.347494
Q14566	0.2994	0.135493	0.475625	0.258179	0.449498	0.347272
Q8TAG9	-0.467806	1.25539	-0.371402	-0.765192	0.449587	0.347186
Q96S52	0.257027	-0.0126831	-0.151147	-0.273319	0.449627	0.347148
Q99996	-0.779995	0.1196	-0.782293	-0.452095	0.449796	0.346984
Q03154	-0.446642	-0.0465167	0.0529489	0.299528	0.450511	0.346295
Q16762	-0.235297	-0.121805	-0.431179	-0.252628	0.450677	0.346135
P25786	0.0204098	0.230039	-0.137311	-0.262535	0.451699	0.34515
Q9BTT6	0.300443	-0.0811629	0.403919	0.294279	0.451867	0.34499
Q13547	0.322185	0.260665	0.0427004	-0.248724	0.45187	0.344986
P16188	-1.34851	0.579691	0.456803	0.841211	0.452428	0.34445
P13473	-0.279833	0.320033	0.371531	0.351431	0.452617	0.344269
Q96B97	0.548096	0.156888	0.0566576	-0.295834	0.452745	0.344147
Q02750	0.981901	0.0343144	0.0427004	-0.465407	0.452988	0.343914
Q96S97	-0.253559	-0.236138	0.00192488	0.246773	0.453076	0.343829
Q9UDY2	-0.105236	0.193237	0.320001	0.276	0.453378	0.34354
P61163	-0.462486	-0.190392	-0.597537	-0.271098	0.45359	0.343336
Q5K651	0.889919	-0.911238	-0.798952	-0.788293	0.453686	0.343244
Q99961	0.236455	-0.82203	0.211066	0.503854	0.454048	0.342898
P25685	0.0689816	-0.456672	0.13505	0.328895	0.454159	0.342792
P51153	-2.23832	0.691427	0.46729	1.24074	0.454329	0.342629
O60925	0.0140627	-0.0465167	-0.26342	-0.247193	0.454332	0.342627
P24666	0.0956765	0.200123	-0.101739	-0.249639	0.454437	0.342526
P25098	-0.287652	-0.430909	-0.612184	-0.252903	0.454484	0.342481
Q96RS6	0.889919	-0.597646	-0.518155	-0.664291	0.454548	0.342421
Q7Z3E5	0.133644	-0.0432601	-0.2112	-0.256392	0.454727	0.34225
Q96NC0	0	-0.53227	0.0640466	0.330181	0.454832	0.342149
P25789	0.193287	-0.0142764	-0.170527	-0.260033	0.455171	0.341826
P49903	-0.22926	-0.103035	-0.416965	-0.250817	0.455329	0.341674
P46940	0.156877	0.148368	-0.0924675	-0.24509	0.45574	0.341283
Q68E01	-0.343609	0.985724	-0.280865	-0.601922	0.455815	0.341211
Q9BRG1	-1.59398	-0.181414	-0.254201	0.633498	0.455831	0.341196
O43688	0.834804	0.961611	1.14858	0.250372	0.456137	0.340905
Q13887	-0.711077	0.0094397	0.0342609	0.38508	0.456572	0.340491
Q15005	0.192163	0.41069	0.0408292	-0.260598	0.456691	0.340377
Q9NPD3	0.24081	-0.0962697	0.353553	0.281283	0.456717	0.340353
Q96FV9	0.228802	-1.70162	0.0968365	0.833248	0.456748	0.340324
P63096	-1.93839	2.20698	1.86189	1.7276	0.456829	0.340246
Q96SY0	0.528636	0.350064	0.184193	-0.255156	0.457017	0.340068
P33121	-2.09972	0.545493	0.340682	1.1178	0.457032	0.340054
Q7KZF4	0.04801	0.333875	-0.0801979	-0.27114	0.457188	0.339905
Q8IXI2	-0.671663	-0.172492	-0.102773	0.319305	0.457214	0.339881
P52292	0.43196	-0.252968	0.462405	0.372909	0.457598	0.339516
P49005	0.0554466	0.00472757	-0.214549	-0.244636	0.457946	0.339186
Q92558	0.072651	-0.151302	-0.299708	-0.260383	0.458252	0.338895
Q9NQ50	0.0616146	0.323821	0.458906	0.266188	0.458501	0.33866
O60826	0.0140627	-0.133878	-0.310417	-0.25051	0.459115	0.338078
Q9NRX1	-0.58432	0.760139	0.69018	0.60227	0.459439	0.337772
P50552	-0.657409	-0.525438	-0.839738	-0.248315	0.460244	0.337012
Q5T6V5	-0.363304	0.255385	-0.404164	-0.350204	0.46053	0.336742
Q99536	-0.371591	-1.14256	-1.15436	-0.397282	0.460764	0.336521
Q13098	-0.117727	-0.174272	-0.388951	-0.242951	0.461123	0.336183
Q9NPJ3	-0.383273	0.428392	0.432745	0.410186	0.461167	0.336142
O43181	-0.760277	0.0312284	0.0389556	0.40348	0.461256	0.336058
O60784	-0.734399	-0.633927	-0.438991	0.245171	0.461345	0.335974
P62318	0.0738721	0.094687	-0.157578	-0.241858	0.461364	0.335957
P61011	0.174059	0.151214	-0.0791801	-0.241816	0.461485	0.335842
P54886	0.54105	1.17448	1.21148	0.353718	0.461521	0.335808
Q9H2W6	0.462115	0.537902	0.7435	0.243491	0.461677	0.335661
P62854	1.13247	0.244767	0.253694	-0.434926	0.461837	0.335511
P13861	0.260248	0.0358549	-0.11003	-0.258082	0.461971	0.335386
O95302	-0.279833	0.330113	0.371531	0.346391	0.461985	0.335372
A3KN83	0.00768756	0.038931	0.264959	0.24165	0.462028	0.335332
P19367	-0.692273	-0.641294	-0.908577	-0.241794	0.462722	0.33468
Q8TEA8	-0.476717	0.303501	0.311489	0.398097	0.462995	0.334424
Q96GX9	-0.683994	0.228692	-0.669239	-0.441588	0.46353	0.333922
O60879	-0.340352	-0.116662	-0.485427	-0.25692	0.463646	0.333813
Q9P000	-0.655384	-0.465363	-0.308031	0.252343	0.463768	0.333699
O14639	-0.371591	0.453968	0.45329	0.412101	0.463804	0.333666
Q6ZNB6	0.814495	-0.153056	-0.128862	-0.459581	0.464275	0.333225
Q96QD8	1.16549	1.94777	1.95401	0.39738	0.464407	0.333101
Q9GZN8	-0.0129043	-0.0303065	-0.26111	-0.239504	0.465266	0.332299
O94842	0.115971	-0.0761622	0.271357	0.251453	0.465627	0.331961
Q9BRJ6	0.170639	-0.330239	0.233357	0.313157	0.465708	0.331886
Q5UIP0	0.825411	0.00472757	0.823499	0.40843	0.465854	0.33175
P39687	0.180874	0.396371	0.0342609	-0.254362	0.465881	0.331725
Q0JRZ9	0.177471	0.853948	0.153351	-0.362358	0.466405	0.331236
Q9NY12	0.406986	0.212437	0.0585084	-0.251203	0.466519	0.33113
P61981	-0.20833	0.00157758	-0.356529	-0.253153	0.466597	0.331058
Q5T440	0.193287	-1.15306	0.112065	0.59195	0.466947	0.330733
Q99873	-0.0456794	-0.520901	-0.58882	-0.30553	0.467091	0.330598
P38606	-0.401823	-0.262403	-0.0873425	0.244771	0.467202	0.330495
Q12849	0.246236	-0.0962697	-0.200094	-0.275077	0.467407	0.330305
P13639	0.317038	0.0753416	-0.0609819	-0.257172	0.467448	0.330266
Q9BYB4	-0.239841	-0.133878	-0.428584	-0.241725	0.467736	0.329999
P07199	-0.0751505	-0.471916	0.012466	0.285999	0.468281	0.329494
Q12824	-0.0259251	-0.0254787	0.211898	0.2376	0.46833	0.329448
P78344	0.259175	-0.0514155	-0.164038	-0.267918	0.468868	0.32895
Q2TB90	-0.721631	2.67842	2.36051	1.38212	0.468936	0.328886
O75506	-0.639287	-0.844529	-0.49083	0.251077	0.468939	0.328884
Q14435	0.501669	0.780498	0.378956	-0.262128	0.469062	0.32877
Q9Y6G9	0.166066	0.217876	-0.0459901	-0.237961	0.469259	0.328587
P52732	0.289974	-0.215831	0.348267	0.311196	0.469921	0.327975
Q13136	0.00640914	0.126846	-0.174869	-0.241497	0.469944	0.327954
O75947	0.0763112	0.0813217	0.315364	0.236548	0.470143	0.32777
Q9UKN8	0.11241	0.46773	0.0143744	-0.275696	0.470328	0.327599
Q9Y285	0.78199	0.373403	0.291169	-0.286527	0.471291	0.326711
P25398	0.452759	0.176574	0.0548044	-0.259862	0.471882	0.326167
Q96KP1	-0.350144	-0.190392	-0.514023	-0.243755	0.472186	0.325887
Q96EY7	-0.300252	0.0678315	-0.392739	-0.276528	0.472985	0.325153
Q9Y520	0.365707	-0.170714	-0.219026	-0.316522	0.473422	0.324752
P40121	-0.0233116	-0.668632	-0.692396	-0.346424	0.47403	0.324194
P08758	-0.155862	-0.225026	-0.425994	-0.23555	0.474574	0.323696
P61018	-1.55194	-1.0095	-1.59754	-0.316815	0.47509	0.323224
P33240	-0.101096	-0.467544	-0.0096631	0.274657	0.475228	0.323098
Q9BVI4	0.874586	0.616191	1	0.254612	0.475581	0.322776
P51665	-0.0955953	-0.249211	-0.413113	-0.24071	0.476228	0.322185
Q9P2R3	-0.286085	-0.409786	-0.585926	-0.237991	0.476294	0.322125
Q16851	-0.542555	-0.225026	-0.647955	-0.264165	0.47653	0.32191
P07437	0.0517331	-0.474107	-0.522298	-0.311112	0.476797	0.321667
P43686	-0.133142	-0.225026	-0.414396	-0.235312	0.477046	0.321439
Q9Y282	0.571626	0.286778	0.687192	0.25799	0.477084	0.321405
P49840	-0.343609	-0.448033	-0.63145	-0.235629	0.477879	0.320682
P11172	0.332424	0.240765	0.0520202	-0.234575	0.478287	0.320311
Q93009	0.169497	-0.0596173	-0.193471	-0.248411	0.478511	0.320108
Q99570	-0.0997192	-0.0465167	-0.305648	-0.23253	0.478667	0.319967
O75390	-0.167358	-0.192194	0.0520202	0.231796	0.478676	0.319959
A6NIH7	0.135984	-0.215831	0.229255	0.269178	0.478936	0.319723
P51610	-0.0523247	-0.114951	0.149014	0.232652	0.479075	0.319597
O94925	0.593076	-0.221341	0.579172	0.393305	0.479078	0.319594
P27824	0.0355299	0.180758	-0.129915	-0.238059	0.479336	0.31936
P51571	0.15226	0.992879	0.171422	-0.401147	0.479557	0.31916
P22676	1.35821	-0.113243	0.00384719	-0.618636	0.479625	0.319098
Q9H1A4	-0.00257165	-1.45235	-0.117324	0.610135	0.480065	0.3187
Q8N3D4	-0.0737978	-0.780768	-0.0680317	0.359251	0.480159	0.318615
Q9GZZ9	-0.63529	-0.236138	-0.157578	0.278136	0.480291	0.318495
Q96IZ0	-0.960715	0.322559	0.230897	0.549975	0.480548	0.318263
Q92900	0.22331	-0.140822	-0.22915	-0.270394	0.480825	0.318013
Q9BSH5	0.0430309	0.898659	0.875344	0.404499	0.480993	0.317861
Q96IJ6	-0.0887481	0.396371	-0.14368	-0.297492	0.481157	0.317713
P25788	0.325264	-0.089536	0.398815	0.280951	0.481198	0.317676
Q13123	-0.067053	0.128291	0.272952	0.242333	0.481198	0.317676
P22392	-0.067053	-0.0530521	-0.290256	-0.230203	0.481208	0.317667
Q9NV31	0.413752	-0.296892	-0.300894	-0.359325	0.481303	0.317581
Q9H3K6	-0.130327	-0.167165	-0.378897	-0.230151	0.481963	0.316987
Q92643	0.0992787	0.145517	-0.107953	-0.230351	0.482058	0.3169
Q53SF7	-1.6453	-0.370484	-0.464014	0.54388	0.482838	0.316199
Q9NYF8	-0.143038	-0.118374	0.0986365	0.229343	0.482947	0.3161
Q5VZK9	-0.437914	0.158303	0.185041	0.324846	0.483258	0.315821
Q9C0C9	0.508909	-0.146052	-0.159728	-0.341157	0.483458	0.315641
Q9H6Y2	0.352687	0.637655	0.748668	0.253496	0.484179	0.314994
P09496	-0.281393	-0.135611	0.0267173	0.235219	0.484242	0.314937
P0C0S5	1.21004	0.060282	0.136803	-0.49836	0.48449	0.314715
Q969S3	0.475113	0.836375	0.388552	-0.267192	0.484739	0.314492
P61960	-1.68193	-0.237998	-0.358997	0.600967	0.484753	0.314479
Q9HCU5	0.301486	0.863522	0.268162	-0.314342	0.484875	0.314371
O60684	0.15457	-0.368445	-0.41055	-0.303613	0.485648	0.313679
P12956	0.101675	0.0404666	-0.157578	-0.228649	0.485941	0.313416
Q6RW13	-0.704782	-0.55528	-0.864073	-0.234042	0.48684	0.312613
Q9NT62	-0.398433	-0.101341	-0.503062	-0.253176	0.487927	0.311646
Q13555	-0.044354	-0.424539	-0.503062	-0.268616	0.488359	0.311261
Q14061	-0.0324799	1.03354	0.035201	-0.465331	0.488409	0.311216
Q2TAL8	1.00705	-0.0432601	0.0229307	-0.458963	0.489396	0.31034
Q5VW32	-0.861679	-0.90236	-1.10795	-0.225933	0.489536	0.310216
O43920	-0.343609	0.195995	0.230897	0.304704	0.489777	0.310002
Q9Y5Q8	0.00768756	0.201497	0.341442	0.23685	0.490053	0.309757
Q9Y6B6	0.267737	0.492625	0.139428	-0.240752	0.490105	0.309711
O00592	1.17235	-0.210342	1.05248	0.571481	0.490131	0.309688
Q8NBQ5	0.306689	0.525893	0.176544	-0.239747	0.490518	0.309345
P61006	0.238634	-0.203055	0.298235	0.280446	0.490542	0.309323
Q96RP9	0.139488	-0.0744991	0.271357	0.238863	0.490858	0.309044
O75351	-0.422336	-0.502895	-0.689287	-0.226672	0.49095	0.308963
O15355	0.217797	0.0738427	-0.0852975	-0.231117	0.49099	0.308927
Q4G0F5	-0.467806	-0.753901	-0.36147	0.249384	0.491014	0.308906
Q8TAT6	0.141818	0.152634	-0.0771467	-0.224373	0.491428	0.30854
Q6IQ23	1.05977	0.263297	0.285649	-0.375883	0.491431	0.308537
P35249	-0.192095	0.110856	0.211066	0.251686	0.491872	0.308148
P22102	0.281543	0.146943	-0.0154922	-0.229735	0.491978	0.308054
Q15369	0.00640914	-0.709346	-0.701765	-0.350296	0.493174	0.307
P07195	0.0267291	0.16817	-0.132024	-0.229474	0.493447	0.306759
P26196	0.155724	0.0281358	-0.136252	-0.228182	0.493685	0.30655
Q15750	-0.529516	-0.959533	-0.469337	0.275188	0.494334	0.305979
O43150	-0.904324	-1.05797	-1.2112	-0.230052	0.494369	0.305949
Q96QC0	0.26132	0.240765	0.473546	0.222503	0.494931	0.305455
Q3YEC7	-0.130327	0.597535	0.58432	0.350716	0.496679	0.303924
Q8IV08	-1.00644	-0.405598	-1.02134	-0.315327	0.49668	0.303923
Q86Y82	-0.464257	-0.384839	-0.201201	0.223348	0.496724	0.303885
Q9HBL8	-0.325787	-0.0174682	0.0777997	0.249427	0.496922	0.303712
P62913	0.395312	0.113776	0.0095988	-0.244945	0.496962	0.303676
Q9Y6X5	-1.30659	0.663796	-1.08939	-0.767991	0.497153	0.30351
O14936	-0.343609	-0.597646	-0.711194	-0.240567	0.497209	0.303461
Q8WU76	0.201131	-0.128691	-0.216785	-0.253005	0.497282	0.303397
P55060	0.37861	-0.0912165	-0.138371	-0.282068	0.497375	0.303316
P16930	0.781243	-0.562255	-0.437686	-0.54718	0.497792	0.302952
P07737	-0.297092	-0.199426	-0.472006	-0.223748	0.497799	0.302946
Q9Y4R8	0.755601	0.433076	0.845641	0.251302	0.497897	0.302861
P23443	0.120705	-0.232424	-0.312808	-0.256948	0.497898	0.302859
Q16401	0.203364	-0.0465167	-0.160805	-0.239228	0.498419	0.302406
P23434	-0.17314	-0.243593	0.0134205	0.221787	0.498756	0.302112
Q16891	-0.0180986	-0.0303065	0.196012	0.220214	0.498877	0.302006
Q99590	0.278369	-0.469728	0.258533	0.354213	0.499355	0.30159
Q8IVS2	0.748736	0.570155	0.429889	-0.229557	0.49956	0.301412
Q5VSL9	-0.167358	-0.225026	-0.416965	-0.220773	0.499657	0.301328
Q4ZIN3	0.156877	-0.204873	0.233357	0.257356	0.49982	0.301187
Q8WZA9	-0.706877	0.277692	-0.640429	-0.425836	0.499991	0.301038
Q4VC31	0.170639	0.659805	0.130658	-0.284563	0.500208	0.30085
P12277	-5.67371	1.84607	0.878491	2.79231	0.500432	0.300655
Q9BYD6	0.142982	0.267237	0.429173	0.224064	0.500454	0.300636
P04179	-1.26586	-0.908272	-0.831145	0.255922	0.500796	0.300339
Q15363	-0.186236	0.624406	-0.152217	-0.371302	0.500833	0.300307
Q5T1M5	-0.21577	0.343859	-0.237074	-0.301118	0.501171	0.300014
O75380	-0.760277	0.453968	0.345996	0.49915	0.501213	0.299978
P46776	1.27359	0.418978	0.462405	-0.383881	0.501523	0.29971
O00515	-0.483886	0.538989	0.463803	0.436251	0.501627	0.299619
Q9UKF6	-0.168801	-0.210342	0.0295508	0.219122	0.501729	0.299531
Q96C01	-0.047006	0.909624	0.0162802	-0.415029	0.501862	0.299416
Q9NWH9	-0.0103142	0.441237	-0.0589739	-0.274435	0.502313	0.299025
P49736	0.314974	0.0917276	0.436308	0.232958	0.5028	0.298604
Q08211	0.218901	-0.322323	-0.346698	-0.294987	0.503175	0.298281
P62917	2.03929	0.060282	0.291956	-0.757828	0.504002	0.297568
Q9Y4W6	0.345627	0.0753416	0.449063	0.238579	0.5045	0.297139
O43719	-0.218757	0.271167	0.307604	0.281399	0.504869	0.296822
Q9UL25	0.311873	0.278993	0.512549	0.217116	0.504995	0.296713
Q13084	-0.102475	0.0358549	0.18927	0.22258	0.505054	0.296662
O15126	-0.337103	-0.571608	-0.221269	0.233086	0.505101	0.296622
Q15286	-0.279833	-0.213999	-0.0291857	0.21773	0.505694	0.296112
Q14203	-0.406924	0.16817	-0.420828	-0.301451	0.505876	0.295956
Q7Z5L9	-0.755932	-0.646226	-0.481388	0.219691	0.506384	0.29552
Q16795	-0.512922	0.191856	0.174839	0.335372	0.506789	0.295173
P18031	0.307727	-0.507375	-0.466673	-0.366849	0.507001	0.294991
Q9BTU6	0.472337	0.275085	0.146406	-0.227305	0.507029	0.294967
O60476	0.359712	-0.569264	-0.505795	-0.401019	0.507105	0.294902
Q9HCS7	-0.0590007	0.0976403	0.242341	0.223021	0.507125	0.294885
Q8TAQ2	-0.23681	-0.213999	-0.0096631	0.215741	0.507181	0.294837
P18583	-0.00772874	-0.31445	0.0814452	0.242535	0.507548	0.294523
Q9BUL8	0.0367828	0.0617951	-0.166198	-0.215487	0.507703	0.294391
P51991	0.0292491	-0.0351505	0.21356	0.216511	0.507798	0.294309
Q00341	-0.279833	0.209709	0.243968	0.27903	0.508068	0.294078
P68366	0.0591506	-0.15657	-0.277359	-0.228649	0.508517	0.293694
O43823	0.275188	0.351302	0.0968365	-0.216408	0.508892	0.293375
P42575	-0.353423	-0.864507	-0.892397	-0.283432	0.508958	0.293318
Q08257	-0.963217	-0.478498	-0.998075	-0.277217	0.509058	0.293233
Q14562	-0.0846553	-0.118374	-0.316401	-0.214886	0.509083	0.293211
Q9P2N5	-0.110774	0.621331	-0.0852975	-0.340576	0.509633	0.292743
P49643	0.0750921	-0.221341	0.166282	0.239406	0.509887	0.292526
Q12974	0.203364	-0.509621	-0.488126	-0.334998	0.509903	0.292513
P61019	0.18653	-0.696499	-0.638929	-0.383944	0.510239	0.292226
P49588	-0.0351101	0.873895	0.0276624	-0.39173	0.510277	0.292194
O43175	-0.275161	0.831061	-0.174869	-0.452819	0.51048	0.292022
Q15404	-1.02201	-0.761909	-0.658558	0.2334	0.5106	0.291919
Q9Y678	-0.102475	0.409502	-0.128862	-0.282375	0.510715	0.291822
P78316	1.33599	1.04123	0.950526	-0.238087	0.511609	0.291062
P30042	-0.758103	0.00472757	-0.0291857	0.347502	0.511634	0.29104
Q14669	0.772997	-0.00632762	0.0314367	-0.351898	0.511979	0.290748
Q9BQ04	-1.26896	0.44472	0.239081	0.651198	0.512332	0.290448
Q05469	-0.330626	-1.50962	-1.394	-0.47388	0.512333	0.290448
Q15334	0.18427	-1.3442	0.00864179	0.588605	0.512417	0.290376
Q9ULP9	-0.0928525	-0.328256	0.0181835	0.228738	0.512691	0.290144
Q9UMY4	-0.119122	-0.85877	-0.14901	0.339936	0.512802	0.29005
Q3B726	0.590519	-0.296892	0.528661	0.381848	0.513717	0.289276
Q96A65	-0.415466	-0.550648	-0.265734	0.217323	0.513967	0.289064
Q9Y446	0.140653	0.186317	0.375991	0.212505	0.513969	0.289063
Q14152	0.0628451	-0.0158714	-0.190171	-0.213658	0.514117	0.288938
Q9Y305	0.0317647	0.357475	0.436308	0.241689	0.514129	0.288928
Q13586	0.22441	-0.491754	0.198532	0.332204	0.514208	0.288861
Q9BYK8	1.07692	0.0420006	0.985481	0.426021	0.514395	0.288704
P22626	-0.00772874	-0.0514155	-0.241621	-0.212049	0.514709	0.288438
Q6P2E9	-0.276717	-0.397259	-0.121509	0.215479	0.515305	0.287936
Q4G0J3	0.245153	0.381907	0.0968365	-0.216693	0.515325	0.287919
O00541	1.04552	0.548733	0.52197	-0.275158	0.515884	0.287448
Q8NFV4	-0.258161	0.247429	0.271357	0.276723	0.516528	0.286906
Q9UKK3	-0.247446	-0.158331	-0.41568	-0.212791	0.51665	0.286804
Q7L1Q6	-0.0116087	-0.686303	-0.667708	-0.318752	0.516852	0.286633
Q9Y3A5	0.370684	0.633591	0.272155	-0.229983	0.517042	0.286474
A3KMH1	-0.183316	0.0828129	0.179949	0.2302	0.517461	0.286122
Q96AX1	-0.429239	-0.350221	-0.178135	0.211595	0.51792	0.285737
Q8WUM4	-0.360003	-0.0400107	0.0380179	0.238025	0.518497	0.285254
Q6ZNJ1	0.418566	0.264612	0.12537	-0.216219	0.518792	0.285007
Q14197	-0.415466	0.18493	0.181648	0.296916	0.520137	0.283882
Q01780	0.615051	-0.0206671	-0.00869387	-0.305886	0.520145	0.283875
Q9NRL3	-0.690199	-0.775354	-0.943342	-0.210566	0.520361	0.283696
O60306	0.0750921	-0.144307	0.18758	0.222187	0.520483	0.283593
Q8TC12	-0.241359	0.303501	-0.251906	-0.282977	0.520626	0.283475
Q9BV29	0.162627	-0.81646	0.0750596	0.401976	0.520968	0.283189
Q93052	0.159179	1.16395	1.07094	0.409375	0.521295	0.282916
P13010	-0.0116087	-0.0448875	-0.235939	-0.207691	0.522335	0.282051
O75882	-0.286085	-0.190392	-0.0282032	0.210035	0.522365	0.282026
Q9BQ67	0.251642	-0.467544	-0.433778	-0.325827	0.522711	0.281738
Q13011	-1.66554	-0.609638	-0.714351	0.423237	0.522841	0.28163
Q13546	-0.415466	-0.358292	-0.594626	-0.207747	0.523414	0.281154
Q15024	-0.290792	-0.753901	-0.259956	0.262391	0.523532	0.281057
P49366	-1.2597	-0.51187	-0.553055	0.332729	0.523743	0.280882
Q9NYU2	0.215586	0.632574	0.171422	-0.252657	0.523745	0.28088
Q92575	-0.113551	-0.0126831	-0.272698	-0.20958	0.523749	0.280877
Q9BV79	-0.59011	-0.592876	-0.385172	0.206321	0.524288	0.28043
P30520	0.0342759	-1.185	-1.04698	-0.471623	0.524676	0.280109
O14773	-0.948267	0.0961644	-0.00869387	0.417357	0.525044	0.279804
P06737	-1.13879	-0.312488	-0.372649	0.35299	0.525487	0.279438
P21953	-1.02985	-0.0878575	-0.172697	0.386159	0.525671	0.279286
Q13409	-0.0643639	0.254062	-0.138371	-0.23322	0.525961	0.279047
Q13492	-0.364958	0.300941	-0.340588	-0.308579	0.526557	0.278554
Q13561	-0.361653	-0.0695214	-0.444223	-0.228636	0.526647	0.27848
Q9H0C8	-0.457185	-0.372526	-0.207859	0.206996	0.52692	0.278255
Q9NXA8	0.0628451	0.221941	0.354307	0.211914	0.527395	0.277864
O96019	-0.0955953	-0.023873	0.146406	0.206141	0.527425	0.277839
P62241	1.73027	0.0917276	0.309159	-0.60184	0.527448	0.27782
P00491	0.340564	0.451662	0.188425	-0.207687	0.528398	0.277039
P63098	-0.190628	-0.525438	-0.123606	0.234427	0.528474	0.276977
Q96C36	-0.516593	0.14123	-0.492184	-0.304502	0.529067	0.27649
Q9NX70	0.230992	0.165358	-0.00675737	-0.204933	0.529232	0.276354
P39023	1.88714	0.204239	0.432745	-0.612946	0.529528	0.276111
Q6UB35	-0.553826	0.026587	0.0210337	0.284653	0.529902	0.275804
Q8NEZ5	1.23591	0.533547	0.56947	-0.315258	0.530033	0.275697
Q9BW92	-0.174589	0.630536	0.570768	0.342794	0.530222	0.275542
O75223	-0.268956	-0.27763	-0.476019	-0.202727	0.531085	0.274836
P21926	0.48891	-0.350221	0.420565	0.35122	0.53135	0.27462
Q04206	-0.233785	-0.318381	-0.480044	-0.203961	0.532584	0.273612
Q9Y2V2	-0.60958	-0.452346	-0.739858	-0.208895	0.532599	0.273599
Q8TE68	-0.824803	-0.688845	-0.963859	-0.207035	0.532817	0.273422
Q9Y3C4	-0.155862	0.0917276	-0.250759	-0.218692	0.532837	0.273406
P27816	-0.413753	-0.0828336	-0.0174404	0.230853	0.533286	0.27304
Q15648	-0.151575	-0.312488	-0.0233011	0.208731	0.533494	0.27287
Q10713	-0.0509932	-0.378669	0.0153276	0.230159	0.533548	0.272826
Q9NTI5	0.163774	-0.911238	-0.790599	-0.416867	0.533935	0.272512
Q11206	0.16721	0.549812	0.597747	0.239236	0.534375	0.272154
Q96T60	-0.536952	-1.18859	-0.564403	0.298369	0.534868	0.271754
Q9BQ52	0.322185	-0.0110916	0.385606	0.230059	0.535248	0.271445
P04156	-1.50015	-1.72753	-1.39907	0.214762	0.535263	0.271433
Q6DKJ4	-0.20833	-0.206694	-0.407992	-0.20048	0.535304	0.2714
Q9BTE3	0.411822	-0.103035	0.419845	0.265451	0.535531	0.271215
Q9ULU4	0.326289	0.106464	0.429889	0.213512	0.535883	0.27093
P61225	0.30461	-0.482904	-0.422117	-0.332971	0.535895	0.27092
O94973	-0.353423	-0.033534	-0.420828	-0.227349	0.536124	0.270735
Q9BQ95	0.6309	0.657805	0.444116	-0.200236	0.536159	0.270706
Q9Y315	-0.647313	-0.302721	-0.2439	0.231117	0.536638	0.270318
Q99447	-0.721631	-0.241726	-0.224641	0.257037	0.536736	0.270239
Q8NHG8	0	-1.05142	-0.932273	-0.406565	0.537017	0.270012
Q9H3S7	0.188786	0.0250366	0.313815	0.206904	0.53731	0.269775
P16615	0.248401	0.293233	0.470769	0.199952	0.537394	0.269707
Q9P2W9	-0.551942	0.138364	-0.512648	-0.30586	0.537755	0.269415
P41227	0.368695	0.179365	0.0649676	-0.209062	0.537856	0.269334
Q15287	0.0405349	-0.566924	0.0219825	0.285177	0.537917	0.269285
P54819	0.0166049	0.44588	-0.014519	-0.245761	0.538108	0.269131
Q96RU2	-0.0207027	0.16817	0.282485	0.208752	0.538336	0.268946
Q9BS26	0.010241	0.260665	0.35129	0.215837	0.538495	0.268818
P56182	1.68064	0.54116	0.679997	-0.430903	0.538562	0.268764
O60828	0.280486	-0.0465167	-0.11003	-0.227015	0.538605	0.26873
Q14444	0.633387	0.0542139	0.0658879	-0.277912	0.538651	0.268692
Q9UHG3	-0.398433	-0.109832	-0.0331221	0.22101	0.538719	0.268638
P30405	-0.0129043	0.121052	0.257728	0.203654	0.538812	0.268562
P13674	0.853411	-0.0711788	0.0229307	-0.368185	0.538821	0.268555
P49841	0.0603831	0.16817	0.316138	0.201861	0.538886	0.268503
P61024	0.0405349	-0.722308	-0.664651	-0.323765	0.538917	0.268478
Q8N6M0	0.676626	-0.905313	-0.679999	-0.565656	0.53931	0.268161
O14964	0.208932	-0.465363	0.172277	0.300493	0.539398	0.268091
P61088	-0.0154991	0.145517	-0.140492	-0.205501	0.539448	0.268051
Q86SX6	-0.491091	-0.467544	-0.280865	0.198452	0.539469	0.268033
Q53GQ0	0.149946	0.342614	0.454696	0.208416	0.539657	0.267882
P67812	0.135984	0.211074	-0.0262404	-0.199769	0.539684	0.267861
Q96PV6	0.93899	-0.210342	-0.0680317	-0.432356	0.539861	0.267718
Q5JVF3	-0.242878	-0.067866	0.0510909	0.206463	0.540028	0.267583
P32322	-0.244399	0.663796	0.571416	0.361718	0.540757	0.266998
P05026	-0.230767	0.494867	-0.180315	-0.312365	0.540905	0.266879
Q16637	-0.34524	-0.661125	-0.727048	-0.223866	0.540919	0.266868
Q96SK2	0.57249	0.809608	0.478393	-0.212656	0.541129	0.266699
Q9NWS0	-0.300252	-1.12869	-0.375145	0.339327	0.541224	0.266623
Q93050	-0.364958	-0.418198	-0.193471	0.198107	0.541354	0.266518
Q7L576	0.0492521	-0.0514155	-0.201201	-0.200119	0.541395	0.266486
Q9Y3C1	1.5673	1.14266	1.59679	0.241813	0.542838	0.26533
O14818	0.0811769	0.0648165	-0.123606	-0.196603	0.54286	0.265312
P04080	0.0763112	-0.34821	-0.377645	-0.241696	0.542987	0.265211
P25325	-0.0603397	0.44356	-0.066014	-0.257624	0.543416	0.264867
Q9NP58	0.494392	3.16325	0.923361	-0.905457	0.543463	0.26483
Q9H845	-0.289221	-0.176054	-0.0331221	0.199516	0.543929	0.264458
P99999	0.134815	0.480231	0.0814452	-0.226078	0.545215	0.263432
P54578	0.11834	0.0141365	-0.132024	-0.198263	0.545291	0.263371
Q13459	0.0968782	-0.275718	-0.320003	-0.230584	0.545439	0.263254
P43304	-0.180401	0.0250366	0.128017	0.205699	0.547068	0.261959
Q92598	-0.341979	-1.86451	-1.63893	-0.535686	0.54725	0.261814
P55795	-0.0180986	0.165358	0.276932	0.203302	0.547342	0.261741
Q9Y5L0	0.162627	-0.0744991	-0.165118	-0.209181	0.547344	0.261739
Q05397	0.45182	-0.621731	-0.486776	-0.40182	0.547465	0.261644
Q15436	-0.270505	0.49934	0.432745	0.318328	0.547472	0.261638
O95479	-2.17895	-0.861636	-1.04698	0.473306	0.547488	0.261626
Q6UXN9	0.120705	0.189089	-0.0400367	-0.194934	0.548417	0.260889
Q9BVC6	0.110032	0.619277	0.61985	0.255196	0.548657	0.260699
P55072	0.155724	0.131176	-0.0499727	-0.193423	0.549176	0.260288
P17858	-0.645302	-0.183205	-0.169444	0.24481	0.549611	0.259944
O15400	-1.90914	0.605856	0.190115	0.841757	0.549676	0.259893
O43681	0.330382	-0.0367687	-0.0801979	-0.227005	0.549764	0.259824
Q9NW68	0.0216759	0.0738427	-0.14581	-0.193569	0.550018	0.259623
P27348	-0.140204	-0.350221	-0.449474	-0.204262	0.550602	0.259162
A5YKK6	-0.0390645	0	-0.212315	-0.192783	0.550907	0.258922
Q07817	-0.168801	0.0738427	-0.25535	-0.207871	0.550914	0.258916
P25705	-0.0220065	0.125399	0.24965	0.197953	0.55143	0.25851
O96005	-0.386628	-1.08451	-0.438991	0.296576	0.551751	0.258257
Q1KMD3	-0.54818	-0.212169	-0.159728	0.220446	0.552103	0.25798
[truncated: 1,538 more rows]

## Sheet: Figure S1
Supplementary Figure S3: Complete Western Blot Images for Cells Manuscript ID: cells-2810299
a) CD44 immunoblot for DLD-1 cell line, plus MDA-MB-231 (above), with B-actin immunoblot for same samples below. Figure 4A) & B) in the manuscript.
b) CD44 immunoblot for HT-29 cell line, plus MDA-MB-231 (above). B-actin immunoblot for same samples below. Figure 4C) in the manuscript.
